# Supplementary material for: Transcriptomic analysis reveals ethylene as stimulator and auxin as regulator of adventitious root formation in petunia cuttings
Source: Front Plant Sci. 2014 Sep 26;5:494. doi: 10.3389/fpls.2014.00494 (PMC4212214; doi:10.3389/fpls.2014.00494)
Supplement: Supplementary file 1 [file Table1.XLSX]

## Sheet: All expression ratios
Table S1a Expression ratios for all sequence identifiers. M-values (Log2 of expression ratios) are shown from arrays with oligonucleotides which were hybridized to complex cDNA probes directly from stem bases (SB) and 2 hours up to 192 hours after taking the cutting as well as from fresh leaves (FrL), from wounded leaves (WL) and from a root system (Root). M-values for putative genes being more t…
SEQ_ID	putative function	functional category								wounding	between different organs
			2h/SB	6h/SB	24h/SB	72h/SB	96h/SB	144h/SB	192h/SB	WL/FrL	Root/SB	Root/FrL	FrL/SB
cn204	14 kDa proline-rich protein	Ia. Cell wall	0.67641	2.33999	2.06348	0.514743	1.77838	1.42114	0.504501	-1.26659	-0.90761	-5.0643	4.15669
cn4901	acetylglucosaminyltransferase	Ia. Cell wall	-0.41025	-0.712399	-0.171408	-0.53731	-0.391112	0.228447	-0.66369	-0.436224	0.223093	0.109158	0.113936
cn5340	acetylglucosaminyltransferase	Ia. Cell wall	-0.350967	0.177612	0.779682	1.02321	0.558027	0.841725	1.13746	-0.604801	1.01118	0.130535	0.880649
cn5438	acetylglucosaminyltransferase	Ia. Cell wall	-0.628461	-0.9295	-0.300526	-0.718328	-0.443059	-0.414368	-0.689881	-0.268448	-0.562919	-0.184179	-0.37874
DC243277_1	acetylglucosaminyltransferase	Ia. Cell wall	0.765782	-0.752027	-0.40945	-0.656551	-0.0657281	-0.191402	-0.728885	1.26344	-0.122444	0.230649	-0.353093
GO_drpoolB-CL2360Contig1	acetylglucosaminyltransferase	Ia. Cell wall	-0.884608	-1.93137	-0.193778	-1.25167	-0.463517	-0.216949	-0.908326	-0.519166	-0.966277	0.239191	-1.20547
GO_drpoolB-CL6119Contig1	acetylglucosaminyltransferase	Ia. Cell wall	0.0817118	-0.498259	0.240785	-0.347986	-0.0673345	0.0208746	-0.377388	0.17556	-0.122667	1.08856	-1.21123
GO_drpoolB-CL6494Contig1	acetylglucosaminyltransferase	Ia. Cell wall	0.199624	-0.638101	0.263959	-0.410366	-0.00421949	0.20225	-0.485427	0.0827235	0.320599	1.31481	-0.994208
GO_drpoolB-CL7468Contig1	acetylglucosaminyltransferase	Ia. Cell wall	-0.577054	-1.52844	0.862809	-1.00073	1.04528	0.857318	-0.694396	0.581338	-1.9523	0.0555168	-2.00782
GO_drpoolB-CL9019Contig1	acetylglucosaminyltransferase	Ia. Cell wall	0.776575	0.898084	0.632624	0.492564	0.327979	-0.12609	0.318871	2.56674	-1.10141	-0.889242	-0.212172
GO_drs12P0007P22_F_ab1	acetylglucosaminyltransferase	Ia. Cell wall	-0.448591	-1.12092	0.759207	0.173646	0.561843	0.490556	-0.0269032	1.01007	-1.12777	0.15518	-1.28295
GO_drpoolB-CL5007Contig1	acid alpha galactosidase 1	Ia. Cell wall	-0.442592	-2.41935	0.033721	-0.56936	1.24697	0.0577513	-1.63191	0.622903	-2.93255	-3.17255	0.239992
cn1318	acyl-[acyl-carrier-protein]-UDP-N-acetylglucosamine O-acyltransferase	Ia. Cell wall	-0.711986	-1.23928	-0.0994811	-0.587018	0.0126338	-0.0414128	-0.617853	-0.345331	-1.49556	-1.77571	0.280151
cn9199	AGP-like protein	Ia. Cell wall	-0.0775062	-0.565503	-0.500651	-0.734047	-0.572874	0.0859743	-0.575447	0.310138	-0.52842	0.177203	-0.705622
cn4186	alkaline alpha galactosidase	Ia. Cell wall	-0.718222	-2.90949	-2.01108	0.253552	0.674071	1.10075	0.557197	-0.819536	0.00387962	1.23931	-1.23543
GO_drpoolB-CL722Contig1	alkaline alpha galactosidase	Ia. Cell wall	-0.219584	-1.20736	-1.12452	0.597434	0.764208	0.876875	0.707778	-0.675183	0.269114	0.910968	-0.641853
GO_drs21P0002D06_F_ab1	alkaline alpha galactosidase	Ia. Cell wall	-0.685131	-2.98908	-2.30697	1.18104	0.917371	1.37314	1.31808	-0.414498	0.59271	1.74976	-1.15705
cn210	alkaline alpha galactosidase 2	Ia. Cell wall	1.96166	2.68989	-0.0345749	-0.00517083	-0.411125	-0.367926	0.0795926	1.91387	0.50167	-0.191264	0.692935
cn211	alkaline alpha galactosidase 2	Ia. Cell wall	1.39402	1.53848	0.033843	0.0635779	-0.257207	-0.0250334	0.10808	1.03894	0.492857	-0.0639394	0.556797
cn1312	alpha galactosidase	Ia. Cell wall	0.788094	0.417861	0.014567	-1.78039	-0.655067	-0.463627	-1.6027	1.62686	-2.22501	-2.14053	-0.0844731
cn4917	alpha galactosidase	Ia. Cell wall	-0.40177	-0.787315	0.292658	-1.04849	0.22069	-0.143754	-0.634856	0.503471	-1.22339	-1.78309	0.559708
cn4918	alpha galactosidase	Ia. Cell wall	-0.176047	-1.9149	-0.133712	-0.179871	0.632319	-0.157854	-0.817884	0.130929	-2.21259	-2.70538	0.492788
DC240865_1	alpha galactosidase	Ia. Cell wall	-0.1094	-0.288349	-0.216581	-0.997592	-0.430863	-0.476834	-0.842335	0.100184	-1.01416	-1.01248	-0.0016878
cn2059	Alpha-expansin	Ia. Cell wall	-1.87698	-1.92304	0.746924	0.0480658	0.557885	0.797833	0.102011	-0.946248	-1.12576	-1.58367	0.457919
cn2060	Alpha-expansin	Ia. Cell wall	-2.82658	-1.23271	0.282341	-1.13631	0.0323856	-0.160338	-0.415406	-1.32977	-2.77831	-3.67646	0.898149
cn2062	Alpha-expansin	Ia. Cell wall	-2.12924	-1.57944	0.775466	0.151191	0.471784	0.608373	0.338549	-0.960521	-1.43162	-2.12872	0.697097
cn3259	Alpha-expansin	Ia. Cell wall	-2.85716	-3.4952	-1.30286	-0.581413	-0.436351	0.0660251	-0.4528	-3.31765	-3.40889	-4.34634	0.937442
GO_dr004P0010K11_F_ab1	Alpha-expansin	Ia. Cell wall	-1.26212	-1.07441	-0.851588	-1.59795	-0.895752	-0.934098	-1.56903	0.762884	-4.36422	-2.96215	-1.40206
GO_dr004P0014A22_F_ab1	Alpha-expansin	Ia. Cell wall	-1.71211	-3.60648	-1.46838	-2.41585	-2.03809	-2.31552	-3.05877	-0.682068	-6.10902	-3.64566	-2.46336
GO_drpoolB-CL5159Contig1	Alpha-expansin	Ia. Cell wall	-0.0889501	-0.408871	0.487658	1.31805	0.109867	0.267546	3.3076	-0.155819	0.672783	0.154211	0.518572
GO_drpoolB-CL7392Contig1	Alpha-expansin	Ia. Cell wall	-1.397	-0.889044	1.9675	3.85529	3.21001	4.37109	4.83982	-0.148462	4.88	6.02547	-1.14547
GO_dr001P0011K23_F_ab1	Alpha-L-fucosidase	Ia. Cell wall	0.993816	0.348548	1.19267	6.64354	7.88656	8.18427	6.989	0.250688	4.41813	4.08171	0.336421
GO_dr004P0009G24_F_ab1	Alpha-L-fucosidase	Ia. Cell wall	-1.12709	-0.232563	-0.0826554	-0.629568	-0.451366	1.07197	-0.182799	0.627672	-0.616398	0.269461	-0.885859
GO_drpoolB-CL1245Contig1	alpha-l-fucosidase	Ia. Cell wall	-0.379965	-0.705112	0.0221318	-0.507086	-0.0105096	0.122736	-0.604864	-0.479735	-0.694518	0.555489	-1.25001
GO_drpoolB-CL2066Contig1	Alpha-L-fucosidase	Ia. Cell wall	1.51478	1.62114	3.97336	5.83781	6.60514	6.15083	5.88629	2.35522	5.32318	4.42593	0.897247
GO_drpoolB-CL6545Contig1	Alpha-L-fucosidase	Ia. Cell wall	-1.01509	-1.35759	0.853527	0.401123	1.13331	0.785204	0.0883378	-2.17418	-2.27649	-1.3695	-0.906997
SG_SGN-U208568	Alpha-L-fucosidase	Ia. Cell wall	-0.0553169	0.42736	1.10208	-0.346529	0.49273	0.384264	-0.630866	-0.233531	-0.954442	-1.65373	0.699288
GO_drpoolB-CL7621Contig1	Alpha-L-fucosidase 2	Ia. Cell wall	3.27028	3.25129	0.968668	10.2194	7.25139	11.1625	11.083	0.531574	10.9472	9.71626	1.23092
GO_drpoolB-CL9582Contig1	Alpha-L-fucosidase 2	Ia. Cell wall	-1.23782	-1.76384	0.286383	0.13966	1.18148	1.54411	-0.272052	-1.79958	-1.66999	-1.16001	-0.509975
IP_PHBS009E05u	Alpha-L-fucosidase 2	Ia. Cell wall	-0.949941	0.00364261	0.0102061	-0.477038	0.380477	0.759488	-0.559607	-1.79968	-2.35601	-4.08164	1.72563
GO_drpoolB-CL3142Contig1	alpha-N-acetylglucosaminidase	Ia. Cell wall	-0.529903	-1.23132	-0.103978	-0.446264	-0.0234994	-0.12233	-0.678442	-0.556049	-0.534797	-0.15028	-0.384516
GO_drpoolB-CL9443Contig1	alpha-N-acetylglucosaminidase	Ia. Cell wall	-0.916082	-2.36572	-0.899617	-1.64177	-0.716219	-1.09379	-1.93169	-1.52131	-3.06949	-3.79838	0.72889
cn4989	alpha-N-acetylglucosaminidase family	Ia. Cell wall	0.175821	-0.847821	0.920736	1.52979	2.10199	1.89911	1.09951	1.83199	2.27662	2.75865	-0.482031
GO_dr001P0016H07_F_ab1	alpha-xylosidase	Ia. Cell wall	2.3027	1.37517	1.51921	2.18547	2.9494	3.43932	1.74987	0.64714	0.216667	-1.51029	1.72696
IP_PHBS002K07u	alpha-xylosidase	Ia. Cell wall	2.80469	1.71342	1.66028	1.66664	1.60121	1.77659	1.66145	2.49634	0.017773	0.0790495	-0.0612766
cn2495	arabinogalactan protein	Ia. Cell wall	-0.273768	-0.462417	-0.551476	-0.140868	-0.274091	-0.766021	-0.829774	-0.741002	-0.885103	-0.626368	-0.258735
cn3777	arabinogalactan protein	Ia. Cell wall	-0.500336	-1.21778	-0.885747	1.12366	0.429077	2.05132	1.97089	-0.78749	1.80187	3.55146	-1.74958
cn6421	arabinogalactan protein	Ia. Cell wall	-0.657614	-1.61314	-1.024	0.350641	1.80132	3.37304	0.783937	-0.433623	1.66653	2.4634	-0.796874
DC244330_1	arabinogalactan protein	Ia. Cell wall	-0.294932	-0.260317	-0.498849	-1.04024	-0.677979	-0.598307	-0.820125	0.278301	-0.674055	0.0309372	-0.704992
GO_dr001P0019C15_F_ab1	arabinogalactan protein	Ia. Cell wall	-0.131893	-0.733145	-1.00265	-1.40362	-0.823758	-0.781352	-1.36004	-0.490443	-1.28496	-0.686055	-0.598905
GO_drpoolB-CL2501Contig1	arabinogalactan protein	Ia. Cell wall	-0.481391	-1.1875	-1.62509	0.370509	0.973579	0.878441	0.168663	-1.06628	-0.53024	1.9647	-2.49494
GO_drpoolB-CL8229Contig1	arabinogalactan protein	Ia. Cell wall	0.435492	-1.46537	-0.722913	-0.503316	0.140354	0.154272	-0.566389	0.996711	-1.09869	0.178329	-1.27702
cn8321	Barwin-related endoglucanase	Ia. Cell wall	-0.319864	-0.465177	0.566731	-0.157448	0.190303	0.496503	-0.296239	-0.375343	0.5846	-0.0338444	0.618445
cn8322	Barwin-related endoglucanase	Ia. Cell wall	-0.0416712	0.164374	-0.306666	-0.0230965	-0.329512	-0.41786	-0.0905105	-0.251178	-0.253605	-0.726723	0.473118
cn8323	Barwin-related endoglucanase	Ia. Cell wall	-0.102272	0.0713842	0.126549	-0.362362	0.282968	0.0816834	-0.13177	-0.524168	0.170067	-0.661246	0.831314
GO_dr004P0005H14_F_ab1	beta 1,4 mannosyltransferase	Ia. Cell wall	-0.231576	-0.715637	0.127353	-0.286848	-0.023384	-0.269585	-0.431606	0.0423101	-0.356334	0.00853283	-0.364867
GO_drpoolB-CL1457Contig1	beta xylosidase	Ia. Cell wall	1.06376	3.17896	-1.46868	-3.07145	-3.27849	-4.08822	-2.58158	-0.8365	-4.26139	-5.58266	1.32128
cn6526	beta-1,4-xylosidase	Ia. Cell wall	-2.26593	-3.25425	-1.39037	-1.82343	-1.66534	-1.78342	-2.76338	-0.806634	-4.54146	-3.53332	-1.00814
cn7908	beta-1,4-xylosidase	Ia. Cell wall	-0.151741	-0.381799	0.822132	0.646987	2.3918	2.13759	0.126885	-0.377611	-0.380058	-0.0800345	-0.300024
GO_dr001P0017O19_F_ab1	beta-1,4-xylosidase	Ia. Cell wall	-0.643814	-1.26788	0.45839	-0.347313	0.235104	0.662618	-0.323917	-0.707025	-2.31008	-1.2827	-1.02738
cn5533	beta-D-glucan exohydrolase	Ia. Cell wall	-0.010539	0.235788	0.573041	-0.888731	0.124416	-0.223269	-1.02567	0.224569	-2.01307	-1.65453	-0.358546
cn5770	beta-D-glucan exohydrolase-like protein	Ia. Cell wall	0.209421	1.20377	0.198266	0.554388	-0.391178	-0.170891	0.677072	-0.0763695	1.27346	2.74074	-1.46728
GO_drpoolB-CL2144Contig1	beta-D-glucan exohydrolase-like protein	Ia. Cell wall	0.00564685	1.00084	0.378999	-0.21142	0.0578759	0.401221	0.125092	-0.280486	0.458018	2.66254	-2.20452
cn314	beta-D-xylosidase	Ia. Cell wall	-0.0957503	-0.275626	-0.379089	-0.974672	-0.696717	-0.592442	-0.877092	0.312666	-2.25078	-1.96406	-0.286717
cn5763	beta-D-xylosidase	Ia. Cell wall	0.699663	2.85421	-1.45768	-3.40533	-3.40536	-4.45105	-2.77925	-0.861448	-5.15282	-6.31565	1.16282
cn5898	beta-D-xylosidase	Ia. Cell wall	0.00257344	1.67909	-1.83059	-1.93369	-2.38738	-2.40126	-1.70603	-1.64381	-2.44485	-3.41002	0.965172
GO_dr001P0015O15_F_ab1	beta-D-xylosidase	Ia. Cell wall	-0.8964	-2.30001	-0.148272	-1.91386	-0.505033	0.0822759	-1.25595	1.42752	-2.2136	1.24038	-3.45398
GO_dr001P0017F02_F_ab1	beta-D-xylosidase	Ia. Cell wall	-1.2057	-1.95615	-1.75808	-3.19489	-2.80878	-2.95995	-3.17819	-0.757076	-2.10633	-0.671613	-1.43471
GO_drpoolB-CL3898Contig1	beta-D-xylosidase	Ia. Cell wall	-0.521105	-1.7834	0.452412	0.0799774	0.988156	0.810836	-0.414396	-1.0337	-1.33641	-0.507304	-0.829109
GO_drpoolB-CL5636Contig1	beta-D-xylosidase	Ia. Cell wall	-1.20206	-1.82449	-1.94573	-2.98855	-2.75613	-2.94948	-3.02298	-0.648579	-2.36443	-1.3685	-0.995927
cn5226	beta-expansin	Ia. Cell wall	-1.78851	-3.34001	-2.70698	-2.47477	-3.58537	-2.51415	-1.55772	-1.15591	-2.78667	-1.31692	-1.46975
GO_drpoolB-CL1678Contig1	beta-expansin	Ia. Cell wall	-4.41824	-3.26832	0.150389	0.34872	0.669492	0.352952	-0.355369	-2.90941	-2.96012	-0.603654	-2.35647
GO_dr004P0005H23_F_ab1	beta-glucan binding protein	Ia. Cell wall	2.45087	2.54637	1.71655	1.80322	2.26678	2.30469	1.68589	2.35923	1.30828	1.89112	-0.58284
GO_drpoolB-CL7660Contig1	beta-glucan binding protein	Ia. Cell wall	2.55594	3.3728	2.42861	1.67587	3.15549	2.92077	1.64013	3.15078	0.545086	1.90381	-1.35873
cn7345	beta-glucanase	Ia. Cell wall	-0.225677	-0.803992	-0.212629	-0.393212	-0.628743	-0.783485	-0.737605	1.20543	-0.938552	0.246509	-1.18506
GO_drpoolB-CL8401Contig1	beta-glucan-binding protein	Ia. Cell wall	3.11062	3.84957	2.31833	0.787393	2.44758	2.45586	0.845818	2.19177	2.35386	4.26057	-1.90671
GO_dr001P0009P11_F_ab1	beta-glucan-binding protein 4	Ia. Cell wall	2.62298	3.16734	1.44152	1.58749	1.49523	1.58839	1.38367	2.17555	2.75149	3.74181	-0.990317
GO_drs21P0002K24_R_ab1	beta-xylosidase	Ia. Cell wall	0.586705	3.04026	-1.49691	-3.20629	-3.10224	-3.77461	-2.56433	-0.97234	-4.39784	-5.42542	1.02757
GO_dr001P0013D10_F_ab1	callose synthase	Ia. Cell wall	0.489572	0.258856	-0.0257213	0.187821	0.0435758	0.106259	0.314967	0.579644	-0.0147609	0.196397	-0.211158
GO_drs13P0027M18_R_ab1	callose synthase	Ia. Cell wall	0.781924	0.612471	1.14038	0.588273	0.789543	0.144692	0.183461	1.43103	-0.217203	0.639439	-0.856642
GO_drpoolB-CL7809Contig1	callose synthase 3	Ia. Cell wall	-0.933229	-2.38259	-0.639356	-0.828972	-0.0697951	-0.552291	-1.07845	-0.174994	-0.438586	0.844684	-1.28327
cn10306	callose synthase 5	Ia. Cell wall	0.738261	0.371213	-0.0993922	-0.27834	-0.722487	0.00274742	-0.889726	0.491006	-0.921174	-0.0863857	-0.834789
DC243304_1	callose synthase 6	Ia. Cell wall	0.530595	-0.265172	0.64914	0.0187944	-0.0434514	0.0913052	-0.0784327	-0.179437	0.854965	0.845739	0.00922536
GO_drs13P0027M18_F_ab1	callose synthase 8	Ia. Cell wall	0.781272	0.318121	0.765338	0.0228151	0.695239	0.0364113	-0.123686	1.44725	-0.560269	0.575029	-1.1353
cn8208	cell wall hydrolase	Ia. Cell wall	0.45055	-0.659134	0.961332	0.291268	1.4387	1.57229	0.354165	0.524369	0.476187	1.6802	-1.20401
GO_dr004P0011J13_F_ab1	cellulase	Ia. Cell wall	-1.11666	-1.84959	-0.154296	-0.504448	-0.40718	-0.577098	-0.821651	-1.05519	-1.16471	-1.15738	-0.00733343
GO_dr004P0017G21_F_ab1	cellulase	Ia. Cell wall	-0.763166	-0.853569	0.0380422	-0.0488569	0.370141	0.314612	-0.0557476	-0.724779	-0.961401	-0.249461	-0.71194
SG_SGN-U210311	cellulase	Ia. Cell wall	0.0193339	0.525992	0.715358	0.134932	0.429264	0.211866	-0.164075	0.189868	-1.06289	-0.660587	-0.402303
SG_SGN-U211346	cellulase	Ia. Cell wall	-0.218392	-0.86185	-0.897155	-1.57798	-1.52697	-0.972822	-1.61508	0.151198	-0.932756	-0.590387	-0.342369
cn10211	cellulose synthase	Ia. Cell wall	-0.216888	-0.166495	-0.0267988	-0.441799	-0.0899291	-0.33032	-0.294629	-0.0712011	-0.534216	-0.149767	-0.384449
cn3104	cellulose synthase	Ia. Cell wall	0.0829895	-0.330762	-0.088537	-0.375723	-0.175127	-0.265584	-0.334314	0.119117	-0.351544	0.214768	-0.566312
cn3105	cellulose synthase	Ia. Cell wall	-1.3682	-3.52639	-0.783328	-2.52352	-2.02972	-1.75945	-2.84926	-0.883959	-2.39978	1.368	-3.76778
cn3442	cellulose synthase	Ia. Cell wall	0.222068	-0.250136	-0.191117	-0.603401	-0.448035	-0.608816	-0.570445	0.434035	-0.713154	-0.0746457	-0.638508
cn5917	cellulose synthase	Ia. Cell wall	-1.70796	-3.74612	-1.89989	-4.60052	-3.15216	-2.92689	-4.24152	-1.617	-4.74274	-1.94489	-2.79785
cn6562	cellulose synthase	Ia. Cell wall	-0.259131	0.829311	0.629833	-0.313658	-0.182514	0.0988952	-0.591298	-0.347862	-0.0184622	-0.596161	0.577698
cn6644	cellulose synthase	Ia. Cell wall	-0.025967	-0.0858403	-0.219336	-0.383766	-0.187966	-0.320327	-0.308751	0.157472	-0.54495	-0.188795	-0.356156
cn6645	cellulose synthase	Ia. Cell wall	0.698874	-0.27766	0.221741	-1.95696	-0.681721	-0.766132	-1.88378	-0.155974	-1.05422	0.435363	-1.48958
cn9176	cellulose synthase	Ia. Cell wall	-0.141679	-1.14391	-0.0866327	-0.703987	-0.346156	-0.408921	-0.567767	-0.1147	-1.18887	-0.361055	-0.827811
cn9594	cellulose synthase	Ia. Cell wall	-0.0489042	-0.149471	-0.22831	-0.538009	-0.347338	-0.546751	-0.522145	0.0603629	-0.744997	-0.314687	-0.430309
cn9595	cellulose synthase	Ia. Cell wall	1.06868	-0.448542	-0.0694709	-1.01323	-0.817871	-0.641098	-1.18439	0.542832	-1.27592	-1.2368	-0.039118
GO_dr001P0016I21_F_ab1	cellulose synthase	Ia. Cell wall	0.792237	-0.160435	-0.187178	0.215951	0.400352	0.403158	0.223567	0.729752	0.425565	0.303143	0.122422
GO_dr004P0008D18_F_ab1	cellulose synthase	Ia. Cell wall	-0.00599171	-0.205851	0.0636846	-1.33293	-0.45339	-1.10685	-1.0497	0.119654	-1.69579	-1.1504	-0.54539
GO_dr004P0011P03_F_ab1	cellulose synthase	Ia. Cell wall	-2.08209	-1.05112	-1.70893	-0.00460318	0.445625	0.638366	-0.0957523	-0.886747	-1.55492	-4.4904	2.93548
GO_dr004P0012C14_F_ab1	Cellulose synthase	Ia. Cell wall	-1.49667	-2.53058	-0.617237	-1.65288	-0.72793	-0.577359	-1.66234	-1.2797	-1.86649	-0.712186	-1.15431
GO_drpoolB-CL1403Contig1	cellulose synthase	Ia. Cell wall	-0.0742865	-0.16831	-0.290128	-0.492617	-0.574412	-0.825824	-0.502695	0.0197163	-0.830328	-0.397999	-0.432329
GO_drpoolB-CL2307Contig1	cellulose synthase	Ia. Cell wall	1.557	5.21087	4.28613	4.41803	4.97749	4.85523	4.36115	-0.373821	5.39597	6.14911	-0.753144
GO_drpoolB-CL2555Contig1	cellulose synthase	Ia. Cell wall	-0.0289521	-0.161646	-0.0832679	-0.892648	-0.432165	-0.69148	-0.800097	0.509875	-1.26021	-0.482625	-0.777583
GO_drpoolB-CL2933Contig1	cellulose synthase	Ia. Cell wall	-0.402865	-0.0929582	0.594897	0.109614	0.218612	1.1779	0.650358	0.361498	2.39936	2.85814	-0.458785
GO_drpoolB-CL300Contig1	cellulose synthase	Ia. Cell wall	-0.433211	0.326012	0.555566	0.944389	0.480859	0.740647	0.685904	-0.230352	0.434675	0.151659	0.283016
GO_drpoolB-CL3232Contig1	cellulose synthase	Ia. Cell wall	-0.227795	0.257684	0.319799	-0.346763	0.155612	-0.0100496	-0.660645	0.144838	-0.619525	-0.363467	-0.256058
GO_drpoolB-CL3486Contig1	cellulose synthase	Ia. Cell wall	-0.419263	1.02355	3.58798	2.8893	3.29494	2.65858	1.86987	-1.53453	3.29492	-1.03007	4.32499
GO_drpoolB-CL4717Contig1	cellulose synthase	Ia. Cell wall	-0.379464	-1.43585	-0.11438	-1.92915	-1.46426	-1.21828	-2.1355	-0.638116	-1.61865	1.00735	-2.62599
GO_drpoolB-CL5504Contig1	cellulose synthase	Ia. Cell wall	-1.54718	-2.16068	-2.43609	-5.0258	-3.2157	-4.73894	-6.00119	-1.03053	-6.83742	-9.07535	2.23792
GO_drpoolB-CL6900Contig1	cellulose synthase	Ia. Cell wall	-1.54109	-2.43121	-2.33821	-3.22064	-2.47516	-3.07466	-3.39406	-0.539565	-3.60692	-6.18391	2.57699
GO_drpoolB-CL8512Contig1	cellulose synthase	Ia. Cell wall	-0.447417	-0.361551	-0.316738	-0.882214	-0.546403	-0.431201	-0.803247	0.21784	-1.13505	-0.0604996	-1.07455
GO_drpoolB-CL8519Contig1	cellulose synthase	Ia. Cell wall	-0.259204	-0.952245	-0.165459	-0.898449	-0.537639	-0.768964	-0.855568	0.0909061	-1.72371	-0.627017	-1.09669
GO_drpoolB-CL854Contig1	cellulose synthase	Ia. Cell wall	0.0382494	-0.209858	-0.0248266	-0.931075	-0.387979	-0.532433	-0.605277	0.362221	-1.20782	-0.693415	-0.514401
GO_drpoolB-CL8595Contig1	cellulose synthase	Ia. Cell wall	-0.111199	-0.202155	0.00633175	-0.932465	-0.249484	-0.529398	-0.699718	0.555821	-1.41088	-0.564292	-0.84659
GO_drpoolB-CL9057Contig1	cellulose synthase	Ia. Cell wall	-0.109509	-0.0132008	-0.139289	-0.323577	-0.296712	-0.222379	-0.313249	0.306324	-0.723771	-0.0771383	-0.646633
GO_drpoolB-CL9250Contig1	cellulose synthase	Ia. Cell wall	0.924007	-0.228326	-0.249373	0.312838	0.449277	0.505615	0.355371	0.844263	0.667031	0.754576	-0.087545
GO_drs12P0010J24_F_ab1	cellulose synthase	Ia. Cell wall	0.0684717	-0.260273	0.134712	-0.961143	-0.500343	-0.730984	-0.766336	0.269701	-1.41033	-0.704225	-0.706109
GO_drs21P0007P18_F_ab1	cellulose synthase	Ia. Cell wall	-0.5094	-1.96446	-0.484053	-2.66821	-2.89465	-2.49716	-2.96456	-0.375408	-1.84313	1.91296	-3.75608
SG_SGN-U208172	cellulose synthase	Ia. Cell wall	-0.904265	-1.80737	-0.412158	-2.11595	-2.18522	-2.19448	-2.23877	-0.0922086	-2.21647	-0.000726295	-2.21574
SG_SGN-U210990	cellulose synthase	Ia. Cell wall	0.381077	-0.770704	0.0987467	-0.254378	-0.598423	-0.570112	-0.377301	0.512954	0.0285629	0.884456	-0.855893
cn6199	Cellulose synthase-like	Ia. Cell wall	-0.104453	-1.62911	-0.982435	-2.67196	-2.69396	-3.00572	-2.99466	0.216487	-2.40379	-1.3363	-1.06749
SG_SGN-U212142	Cellulose synthase-like	Ia. Cell wall	-1.01551	-2.68894	-1.89503	-4.41036	-4.65559	-3.51608	-4.41902	-1.7605	-5.04397	-2.3477	-2.69626
cn4848	COBRA	Ia. Cell wall	-1.23399	-2.37326	-0.620796	-1.50641	-0.95102	-0.859556	-1.71111	-0.774889	-1.03711	-2.5999	1.56278
cn746	COBRA-like protein	Ia. Cell wall	2.96616	1.75971	1.1507	0.057299	1.45794	1.17762	0.246616	3.04646	1.94223	3.38464	-1.44241
SG_SGN-U210442	COBRA-like protein	Ia. Cell wall	-0.0429727	0.254368	-0.434597	-0.473127	-0.324364	-0.0323045	-0.388334	0.017758	-0.573092	-0.378739	-0.194353
cn5657	COBRA-LIKE PROTEIN 10 PRECURSOR	Ia. Cell wall	1.41507	-0.0240499	-0.150633	-0.204156	-0.517434	-0.0230218	-0.452316	-0.373452	0.00458487	-0.374779	0.379364
SG_SGN-U207886	COBRA-LIKE PROTEIN 10 PRECURSOR	Ia. Cell wall	0.634258	0.339533	0.0419336	-0.177519	-0.197322	0.133244	-0.143481	0.0788907	0.368647	0.13145	0.237197
cn1463	COBRA-LIKE PROTEIN PRECURSOR	Ia. Cell wall	-0.0630571	-0.286288	0.147482	-0.521061	-0.365752	-0.366625	-0.490228	0.180207	-0.942096	-0.154874	-0.787222
cn6760	COBRA-LIKE PROTEIN PRECURSOR	Ia. Cell wall	-1.28663	-2.11737	-1.01218	-1.4184	-1.30509	-1.10791	-1.51018	-0.617803	-1.29122	-2.71437	1.42316
cn9050	COBRA-LIKE PROTEIN PRECURSOR	Ia. Cell wall	-0.529299	-1.67547	-0.576522	-2.95774	-2.38964	-2.62039	-3.15904	-0.232336	-1.84842	4.86079	-6.70921
DC242242_1	COBRA-LIKE PROTEIN PRECURSOR	Ia. Cell wall	-1.01354	-1.87958	0.0342983	-3.2251	-2.34694	-2.02995	-3.14174	0.0495231	-3.32645	0.604093	-3.93055
GO_dr004P0031D03_F_ab1	COBRA-LIKE PROTEIN PRECURSOR	Ia. Cell wall	0.641136	0.076576	1.58086	2.2684	2.52343	2.04379	2.34663	0.688095	1.61964	2.33091	-0.71127
cn8513	DEFECTIVE IN EXINE FORMATION	Ia. Cell wall	-0.515667	-0.531632	0.629236	0.278884	0.403755	0.43109	0.291358	0.113843	-0.132526	0.49493	-0.627456
cn8514	DEFECTIVE IN EXINE FORMATION	Ia. Cell wall	-0.670915	-1.57141	0.27451	-0.184986	0.493327	0.281379	-1.04861	-1.63116	-0.709021	-1.18497	0.47595
GO_dr004P0015K17_F_ab1	DEFECTIVE IN EXINE FORMATION	Ia. Cell wall	-0.606935	-0.163663	0.557145	-0.258805	-0.134231	-0.151356	-0.661309	-0.495474	-0.674547	-1.4707	0.796151
GO_drpoolB-CL6981Contig1	dtdp-4-dehydrorhamnose dehydrogenase	Ia. Cell wall	-0.908481	-1.79193	-0.354071	-0.816419	-0.877814	-0.386557	-0.54964	-0.606674	-1.11528	-0.902385	-0.212893
cn3687	endo-1,3-1,4-beta-d-glucanase	Ia. Cell wall	-0.388463	-0.723565	0.519649	0.0173255	0.860336	0.702702	0.0122022	-0.143125	-0.60922	0.057529	-0.666749
GO_drpoolB-CL9341Contig1	endo-1,3-1,4-beta-d-glucanase	Ia. Cell wall	0.386297	-0.207795	3.33104	4.11501	4.68152	4.54181	4.04064	1.33745	4.14795	0.604941	3.54301
cn5398	endo-1,4-beta-glucanase	Ia. Cell wall	0.292322	-1.63626	1.31025	-0.378659	-1.70644	0.453567	0.359264	1.86374	-0.750238	0.833704	-1.58394
cn5544	endo-1,4-beta-glucanase	Ia. Cell wall	-0.244348	-0.957793	-0.426805	-2.01187	-1.24341	-1.28559	-1.64268	-0.155448	-2.17418	-0.89682	-1.27736
cn5581	endo-1,4-beta-glucanase	Ia. Cell wall	-0.097041	-0.489335	0.180035	-0.823647	0.0536396	-0.298974	-0.800888	-0.170635	-1.19285	-0.837506	-0.355344
cn5582	endo-1,4-beta-glucanase	Ia. Cell wall	-0.174955	-0.544628	-0.20664	-1.01414	-0.722475	-1.06229	-0.952521	-0.0509962	-0.997569	-0.391291	-0.606279
cn6120	endo-1,4-beta-glucanase	Ia. Cell wall	-0.201059	-0.717828	-0.164774	-1.11005	-0.848618	-0.856662	-0.851812	-0.110415	-0.893507	-0.227389	-0.666118
GO_dr001P0005G21_F_ab1	endo-1,4-beta-glucanase	Ia. Cell wall	1.5084	0.439412	1.86984	4.45761	4.80816	4.27231	4.6226	1.24066	5.078	5.16968	-0.091679
GO_dr004P0017E01_F_ab1	endo-1,4-beta-glucanase	Ia. Cell wall	-1.18189	-1.75563	-0.606676	-0.980783	-0.504327	-1.05735	-1.69391	-0.312853	-2.85332	-1.4639	-1.38942
GO_dr004P0032A19_F_ab1	endo-1,4-beta-glucanase	Ia. Cell wall	-1.34362	-3.50987	-0.613405	-1.546	-0.826105	-1.35281	-2.5768	-0.579215	-5.13221	-2.928	-2.20421
GO_drpoolB-CL2068Contig1	endo-1,4-beta-glucanase	Ia. Cell wall	-0.0495478	-0.649845	-0.116584	-0.620034	-0.688218	-0.709707	-0.344181	0.00645146	-0.818011	0.0237929	-0.841804
GO_drpoolB-CL5520Contig1	endo-1,4-beta-glucanase	Ia. Cell wall	-0.407091	-1.25707	0.641626	3.8448	-0.044659	-0.341299	6.06763	0.496812	3.98906	5.13065	-1.14158
GO_drpoolB-CL5618Contig1	endo-1,4-beta-glucanase	Ia. Cell wall	-0.677928	-1.54814	1.01172	3.9529	0.426598	0.235374	6.58533	-0.34794	4.39508	5.58522	-1.19014
GO_drpoolB-CL6661Contig1	endo-1,4-beta-glucanase	Ia. Cell wall	-1.8206	-2.29841	0.798073	0.796153	1.69027	1.29203	0.646957	-2.66584	-1.2473	2.67152	-3.91883
GO_drpoolB-CL7587Contig1	endo-1,4-beta-glucanase	Ia. Cell wall	-1.162	-1.33682	0.686669	0.615732	1.6292	1.42996	-0.022237	1.73551	-2.01293	1.47566	-3.4886
GO_drpoolB-CL8415Contig1	endo-1,4-beta-glucanase	Ia. Cell wall	-0.121178	-0.477585	-0.271058	-1.1059	-1.3551	-1.04438	-0.933126	-0.318791	-1.16974	-0.0472744	-1.12247
GO_drpoolB-CL893Contig1	endo-1,4-beta-glucanase	Ia. Cell wall	-1.27365	-0.867524	-0.318723	-0.537528	-0.617598	-0.869572	-0.822802	-0.599669	-2.48259	-1.08435	-1.39824
GO_drpoolB-CL9330Contig1	endo-1,4-beta-glucanase	Ia. Cell wall	-0.435284	-1.32815	0.895878	5.2635	0.454579	-0.00100598	6.88609	-0.405681	5.09505	6.38023	-1.28518
GO_drpoolB-CL9353Contig1	endo-1,4-beta-glucanase	Ia. Cell wall	-1.49484	-1.0288	-0.0876413	-0.556515	-0.485103	-0.794726	-0.998128	-0.645576	-2.64783	-1.15361	-1.49423
GO_dr004P0020P11_F_ab1	endo-alpha-1,4-glucanase	Ia. Cell wall	-0.903565	-1.5451	-0.240169	-1.53784	-0.101101	-0.329738	-0.93695	-1.77653	-3.38004	-4.49754	1.1175
cn3832	endo-beta-1,4-glucanase	Ia. Cell wall	3.06312	2.0134	0.212907	2.27554	2.19883	3.73023	2.59069	1.80144	4.0966	5.69927	-1.60267
cn3467	endo-xyloglucan transferase	Ia. Cell wall	-0.0486458	-0.310955	-0.265373	-0.958014	-0.579326	-0.671067	-1.03282	-0.416887	-2.01192	-0.40181	-1.61011
cn9357	endo-xyloglucan transferase	Ia. Cell wall	-0.619546	0.29244	0.0256474	-0.0400914	0.189434	0.132039	-0.224928	-0.400908	-0.341146	1.2932	-1.63434
cn9358	endo-xyloglucan transferase	Ia. Cell wall	0.112102	0.42776	0.511944	0.682585	0.168578	0.0285283	0.502694	0.0434731	0.0294938	-0.302818	0.332312
GO_drpoolB-CL1700Contig1	endoxyloglucan transferase A2	Ia. Cell wall	-0.2826	0.513919	0.990694	0.808057	0.852729	1.03908	0.893997	-0.353162	0.588827	0.457488	0.131339
cn3293	expansin	Ia. Cell wall	-0.584951	0.274858	0.512828	0.325578	0.322016	-0.0160701	-0.471869	-0.75016	-2.47182	-1.5632	-0.90862
cn3294	expansin	Ia. Cell wall	-1.58693	-1.78008	-0.0736399	-0.314256	1.01272	-0.0553608	-0.973924	-1.74408	-3.69756	0.198891	-3.89645
cn7179	expansin	Ia. Cell wall	0.105035	-1.08349	0.386857	-0.711317	-0.215577	-0.172098	-0.928016	0.144154	-0.963155	0.426441	-1.3896
GI_NP1239933	expansin	Ia. Cell wall	-3.36118	-3.18214	1.72507	-2.27837	-2.31776	-1.68458	-2.77379	0.259957	-3.84936	-0.13954	-3.70982
GO_dr001P0020D04_F_ab1	expansin	Ia. Cell wall	-0.521352	0.323098	2.11015	1.20713	1.43003	3.05593	1.69254	0.579307	0.445773	0.622968	-0.177195
GO_dr004P0010F07_F_ab1	expansin	Ia. Cell wall	-0.836224	-1.26266	-0.523671	-0.473949	0.54806	0.139762	-0.732807	-1.0844	-0.607778	-0.559758	-0.0480198
GO_drpoolB-CL8367Contig1	expansin	Ia. Cell wall	-1.01238	1.93384	-2.98285	-3.44681	-3.71796	-3.03907	-2.51076	4.1164	-4.40627	-2.69212	-1.71414
cn6235	expansin-like	Ia. Cell wall	-0.915729	-0.346665	-0.505797	-2.35144	-1.22319	-1.30779	-2.9696	0.406118	-2.80883	-0.137482	-2.67134
cn8367	expansin-like	Ia. Cell wall	0.0150849	0.034682	-0.16833	0.543643	0.899463	0.411879	0.668005	0.480348	2.58832	2.46111	0.127217
cn8368	expansin-like	Ia. Cell wall	-0.146992	0.0521557	0.256852	-0.153048	0.344496	-0.020112	0.0185374	-0.0256632	3.1269	3.32033	-0.19343
GO_drpoolB-CL2098Contig1	expansin-like	Ia. Cell wall	2.06097	-0.408802	0.67385	2.73805	4.008	1.97072	2.36143	0.456591	1.50615	1.66955	-0.163396
GO_drpoolB-CL2186Contig1	expansin-like	Ia. Cell wall	0.0901069	-0.184542	-0.34437	0.990003	0.684704	0.379848	0.374925	0.0446726	5.18133	5.2422	-0.0608757
GO_drpoolB-CL547Contig1	expansin-like	Ia. Cell wall	2.07708	3.21721	4.09004	4.55114	4.35071	2.77883	5.14442	0.618399	8.122	8.1175	0.00450684
GO_drpoolB-CL8016Contig1	expansin-like	Ia. Cell wall	-1.88733	-2.52441	-3.1183	-2.29315	-4.2506	-2.80887	-1.4278	-0.660936	-2.45691	-0.901364	-1.55555
GO_drpoolB-CL3893Contig1	EXPANSIN-LIKE B2	Ia. Cell wall	2.25377	-0.360568	0.653283	2.73868	4.19628	1.99809	2.45519	0.366896	1.49931	1.63156	-0.132241
cn803	expansin-like protein	Ia. Cell wall	2.60443	2.37049	1.56891	0.637543	1.0427	0.398433	0.302972	2.99631	1.89017	3.08805	-1.19788
GO_drpoolB-CL71Contig1	expansin-like protein	Ia. Cell wall	2.90545	0.108109	1.02006	1.41983	3.4249	1.41419	1.64787	0.646328	3.40668	3.18955	0.217132
GO_dr004P0014E17_F_ab1	extensin	Ia. Cell wall	-0.10168	-0.295168	-0.53516	0.480074	0.628342	2.56732	1.57451	-0.401315	0.865224	0.965843	-0.100619
GO_drpoolB-CL4229Contig1	extensin	Ia. Cell wall	-0.774791	-1.80518	-2.2589	0.352223	0.517211	0.930108	0.850401	0.276246	1.72181	9.2645	-7.5427
IP_PHBS001J09u	extensin	Ia. Cell wall	-0.383533	-1.81692	0.419628	-1.51437	-0.82217	-1.20893	-1.33882	-0.289793	-5.24299	-4.45178	-0.791218
DY395590_1	extensin family protein	Ia. Cell wall	-0.278363	-0.48437	-0.253572	-1.78633	-0.307531	-0.967124	-1.7398	0.23633	-2.87615	-1.62383	-1.25232
GO_dr001P0010K02_F_ab1	Extensin-3	Ia. Cell wall	-2.11518	-1.81937	-0.861344	0.550404	0.235108	1.05477	0.666699	-2.31038	0.382461	-0.866778	1.24924
DY344694_1	Extensin-3 precursor	Ia. Cell wall	-2.21195	-2.24787	-0.527144	-0.130439	0.763114	1.25742	0.269246	-2.56081	-0.215396	-0.792851	0.577455
cn3944	extensin-like	Ia. Cell wall	-0.224547	-0.710496	-1.25506	-3.15346	-2.23349	-1.85891	-2.81307	-0.925039	-8.89202	-8.73942	-0.152599
cn9549	extensin-like	Ia. Cell wall	0.853488	4.23217	5.09045	4.92055	4.79797	5.13158	5.39973	-0.282105	4.79446	7.69417	-2.89972
cn8863	extensin-like protein	Ia. Cell wall	-0.217286	-0.313212	1.14543	6.07257	5.01155	6.68677	6.84646	-0.338697	6.87794	7.42247	-0.544528
cn8864	extensin-like protein	Ia. Cell wall	-0.326217	-0.685031	0.475425	6.02204	4.6376	6.78427	6.72373	0.30117	7.00785	7.43593	-0.428077
cn9603	extensin-like protein Ext1	Ia. Cell wall	-0.734666	0.173101	0.294818	0.434516	0.460999	0.197639	0.180677	-0.419792	-0.640615	-0.0761125	-0.564503
cn10135	fasciclin-like arabinogalactan protein	Ia. Cell wall	-0.527023	-1.94308	-0.393265	-3.50215	-1.89765	-2.51828	-3.88574	-0.669097	-2.65093	1.52619	-4.17712
cn1084	fasciclin-like arabinogalactan protein	Ia. Cell wall	0.0243395	-0.623826	0.0294764	-1.30029	-1.43374	-1.07428	-1.93107	0.21503	-1.46793	0.0215437	-1.48947
cn1085	fasciclin-like arabinogalactan protein	Ia. Cell wall	0.430985	-2.04584	-1.16624	-3.11591	-3.01288	-2.9551	-3.34033	1.29413	-3.27874	-0.458764	-2.81997
cn1634	fasciclin-like arabinogalactan protein	Ia. Cell wall	-0.471593	-0.361396	-0.00846727	-0.327111	-0.332276	-0.548588	-0.434264	-0.706085	-0.221361	-0.578199	0.356838
cn1635	fasciclin-like arabinogalactan protein	Ia. Cell wall	-0.244141	-1.04874	-0.686277	-3.27919	-1.52853	-1.83274	-2.1939	1.66854	-3.53419	-0.934673	-2.59952
cn1720	fasciclin-like arabinogalactan protein	Ia. Cell wall	0.327903	-0.189927	-0.346224	-0.312631	-0.602113	-0.316126	-0.232685	0.310396	-0.120669	0.128287	-0.248956
cn1844	fasciclin-like arabinogalactan protein	Ia. Cell wall	0.249108	0.135675	0.115286	0.146155	0.488571	0.0447599	0.0114558	-0.208815	0.112791	-0.074362	0.187153
cn1845	fasciclin-like arabinogalactan protein	Ia. Cell wall	-0.00609322	-0.556471	0.0596121	-1.36994	-0.834763	-1.13964	-1.26471	-0.0488874	-1.42407	0.0552774	-1.47935
cn1847	fasciclin-like arabinogalactan protein	Ia. Cell wall	-0.0936333	-0.751086	-0.467382	-0.667046	-0.325161	-0.619415	-0.515123	-0.280761	-0.713281	-0.317186	-0.396095
cn2232	fasciclin-like arabinogalactan protein	Ia. Cell wall	-0.0471746	-1.09849	-0.0689668	-2.79863	-1.01819	-1.54339	-2.21154	0.450856	-2.75226	-0.409331	-2.34293
cn2233	fasciclin-like arabinogalactan protein	Ia. Cell wall	0.69374	-0.231934	-0.0663466	-0.134139	0.436431	0.240437	-0.25726	0.0729844	-0.323108	-0.220459	-0.102649
cn2234	fasciclin-like arabinogalactan protein	Ia. Cell wall	-0.656171	-0.973334	-0.432683	-1.39736	-1.55667	-0.894489	-1.34718	0.4064	-1.48818	-0.309935	-1.17825
cn2235	fasciclin-like arabinogalactan protein	Ia. Cell wall	-0.238949	-0.47658	0.733611	-1.87613	-0.678867	-1.57482	-2.01768	0.359099	-1.95464	-0.909687	-1.04495
cn2236	fasciclin-like arabinogalactan protein	Ia. Cell wall	-0.067303	-0.61225	-0.313194	-2.72388	-1.82138	-1.62115	-2.3447	0.10421	-3.11713	-1.29901	-1.81812
cn2237	fasciclin-like arabinogalactan protein	Ia. Cell wall	-0.545689	-0.701951	0.877478	-2.90805	-0.913409	-1.78246	-2.41975	0.992213	-2.98437	-0.644304	-2.34007
cn2676	fasciclin-like arabinogalactan protein	Ia. Cell wall	1.17599	0.0860554	-0.794415	-1.04873	-0.768013	-0.748823	-1.26684	0.49915	-1.46319	-0.492788	-0.970399
cn2680	fasciclin-like arabinogalactan protein	Ia. Cell wall	-0.385582	-0.928583	-0.186772	-3.84332	-1.74184	-2.08716	-2.55655	1.23751	-4.36664	-2.68752	-1.67912
cn2683	fasciclin-like arabinogalactan protein	Ia. Cell wall	0.0228329	-0.751011	-0.758299	-3.15693	-1.4983	-1.7212	-2.23711	1.23326	-3.45845	-1.47423	-1.98422
cn2684	fasciclin-like arabinogalactan protein	Ia. Cell wall	1.02276	0.282413	0.526742	0.675433	0.218044	0.107057	0.125163	0.173562	0.223333	0.0186108	0.204722
cn2685	fasciclin-like arabinogalactan protein	Ia. Cell wall	0.00877682	-0.212048	0.288179	-0.00853673	0.197536	0.355344	0.491338	0.102866	0.190547	-0.0272158	0.217763
cn2687	fasciclin-like arabinogalactan protein	Ia. Cell wall	-0.352291	0.0235854	-0.277405	-0.221332	-0.0556155	-0.300327	-0.356599	-0.0713472	-0.309903	-0.21451	-0.0953937
cn2691	fasciclin-like arabinogalactan protein	Ia. Cell wall	0.0280465	-0.0348208	0.0736014	-0.170117	0.594381	0.0136217	0.141086	0.0427161	0.211032	-0.0423541	0.253386
cn2692	fasciclin-like arabinogalactan protein	Ia. Cell wall	0.811827	0.318334	0.131868	0.337539	0.296426	0.292222	0.145477	-0.164062	0.287155	-0.00630851	0.293463
cn2693	fasciclin-like arabinogalactan protein	Ia. Cell wall	1.23033	0.863805	0.227648	-0.132846	-0.395014	-0.0462417	-0.245455	0.179181	-0.329623	-0.21833	-0.111294
cn2696	fasciclin-like arabinogalactan protein	Ia. Cell wall	-0.449651	-0.477665	-0.807789	-2.69278	-1.53697	-1.85103	-2.06217	1.03549	-3.19849	-1.31964	-1.87885
cn2697	fasciclin-like arabinogalactan protein	Ia. Cell wall	-0.480969	-0.45276	-1.32084	-1.34315	-1.08693	-1.64061	-1.97938	0.624868	-1.71722	-0.426006	-1.29121
cn2698	fasciclin-like arabinogalactan protein	Ia. Cell wall	-0.0944146	-0.928134	-0.765472	-3.09795	-1.86329	-1.87853	-2.34982	0.806265	-2.97756	-1.44632	-1.53124
cn2699	fasciclin-like arabinogalactan protein	Ia. Cell wall	0.0873409	-0.360644	-0.572575	-3.09769	-1.96152	-2.0295	-2.38953	1.31519	-3.18798	-1.96523	-1.22275
cn2700	fasciclin-like arabinogalactan protein	Ia. Cell wall	-0.22376	-0.708925	-0.0730654	-2.2242	-0.866375	-0.774871	-1.55821	1.26654	-2.03203	-0.321659	-1.71038
cn2701	fasciclin-like arabinogalactan protein	Ia. Cell wall	-0.274811	-0.21321	-0.373714	-0.673355	-0.52241	-0.770418	-0.521058	-0.119871	-0.641295	-0.154201	-0.487094
cn2704	fasciclin-like arabinogalactan protein	Ia. Cell wall	-0.176301	-0.731212	-0.99555	-1.65968	-1.31398	-1.48311	-1.38932	0.677615	-1.58622	-0.4238	-1.16242
cn2705	fasciclin-like arabinogalactan protein	Ia. Cell wall	-0.388086	-1.2615	-0.969837	-3.19226	-1.86531	-2.38367	-2.68065	0.985811	-3.14459	-1.73274	-1.41185
cn2706	fasciclin-like arabinogalactan protein	Ia. Cell wall	-0.509572	-1.12052	-0.842011	-4.53838	-1.75676	-2.48355	-2.72504	1.60532	-5.18811	-2.9595	-2.22861
cn2708	fasciclin-like arabinogalactan protein	Ia. Cell wall	-0.227717	-0.310524	-0.550189	-0.850394	-0.750175	-0.677096	-0.775251	0.740409	-0.843304	0.152258	-0.995562
cn2709	fasciclin-like arabinogalactan protein	Ia. Cell wall	-0.297518	-0.743791	-0.994892	-3.12006	-2.26285	-2.28686	-2.46406	1.59353	-3.69546	-1.71442	-1.98104
cn2712	fasciclin-like arabinogalactan protein	Ia. Cell wall	-0.0376706	-1.11052	-0.781959	-2.88497	-1.44225	-1.41494	-2.01756	1.3484	-3.00859	-0.56305	-2.44554
cn2716	fasciclin-like arabinogalactan protein	Ia. Cell wall	0.0423812	-0.961961	-0.360799	-2.30607	-1.20563	-1.27251	-1.73327	1.27957	-2.41343	-0.289953	-2.12348
cn2717	fasciclin-like arabinogalactan protein	Ia. Cell wall	-0.0318256	-1.13763	-0.764366	-2.82517	-1.53156	-1.57579	-2.11885	0.992872	-2.89224	-0.514089	-2.37816
cn2720	fasciclin-like arabinogalactan protein	Ia. Cell wall	-0.0624517	-1.19167	-0.664787	-2.6718	-1.37772	-1.26369	-2.0424	1.17445	-2.68625	-0.293663	-2.39258
cn2723	fasciclin-like arabinogalactan protein	Ia. Cell wall	0.0134821	-1.0696	-0.531266	-2.44154	-1.25683	-1.18995	-1.68676	1.39156	-2.48619	-0.261175	-2.22502
cn2724	fasciclin-like arabinogalactan protein	Ia. Cell wall	0.0821584	-0.98118	-0.640518	-2.48518	-1.40385	-1.43948	-1.8385	1.13608	-2.66814	-0.474697	-2.19344
cn2725	fasciclin-like arabinogalactan protein	Ia. Cell wall	0.223898	-0.673218	-0.62647	-0.634265	-0.504946	-0.0951231	-0.254905	0.24012	-0.473754	-0.246006	-0.227749
cn3564	fasciclin-like arabinogalactan protein	Ia. Cell wall	-0.0661349	-0.118552	-0.525932	-1.37003	-1.2913	-1.81532	-0.917399	-0.339871	-1.39359	0.711172	-2.10476
cn6181	fasciclin-like arabinogalactan protein	Ia. Cell wall	-0.339793	-1.05331	-0.458382	-1.06588	-1.03371	-0.71169	-0.740543	0.526709	-1.0784	0.893765	-1.97216
cn6182	fasciclin-like arabinogalactan protein	Ia. Cell wall	-0.493393	-1.91909	-0.365345	-1.87004	-1.77124	-1.22883	-1.4671	1.2669	-1.563	1.86306	-3.42606
cn8711	fasciclin-like arabinogalactan protein	Ia. Cell wall	-0.28296	-0.848511	-0.738238	-1.10277	-1.4251	-0.952423	-0.684498	-0.362922	-0.821119	-0.13332	-0.687799
cn9159	fasciclin-like arabinogalactan protein	Ia. Cell wall	-0.324029	-1.18292	-0.250349	-2.55918	-2.09627	-2.0249	-2.79902	-0.561938	-2.13973	1.54006	-3.67979
DC239848_1	fasciclin-like arabinogalactan protein	Ia. Cell wall	0.284075	-0.594143	-0.247047	0.744744	0.100256	-0.239034	1.28466	0.0682239	0.430254	0.329247	0.101008
DC240799_1	fasciclin-like arabinogalactan protein	Ia. Cell wall	-0.833228	-1.96632	-1.05805	-1.77251	-1.9138	-1.77681	-1.63778	-0.744912	-2.01553	-1.21084	-0.80469
GO_dr001P0019B01_F_ab1	fasciclin-like arabinogalactan protein	Ia. Cell wall	-0.037525	-0.778237	-0.575484	-1.91505	-1.46566	-1.50919	-1.4308	0.955398	-1.91086	-0.201881	-1.70898
GO_drpoolB-CL3982Contig1	fasciclin-like arabinogalactan protein	Ia. Cell wall	-0.753777	-0.555944	-0.166768	-0.437725	-0.356569	-0.175469	-0.308802	-0.675185	-0.830886	0.361196	-1.19208
IP_PHBS008K19u	fasciclin-like arabinogalactan protein	Ia. Cell wall	-0.0997068	-0.0153497	0.595951	-0.928516	0.522791	0.428191	-0.981788	-0.188956	-0.741568	-0.30696	-0.434608
SG_SGN-U209500	fasciclin-like arabinogalactan protein	Ia. Cell wall	-0.635819	-0.0336618	-0.535515	-0.438671	0.0209494	0.0468801	-0.320242	0.158888	-0.447068	-0.0997532	-0.347315
cn4892	fiber protein	Ia. Cell wall	-0.234204	-0.730012	0.354854	0.361403	0.720329	0.6837	0.193946	-0.281236	0.395488	0.550678	-0.15519
cn9397	fiber protein Fb2	Ia. Cell wall	1.90126	0.872	-0.177717	0.0879347	0.214989	0.200332	0.207107	0.9289	0.107948	1.00261	-0.894662
cn2504	fucose synthetase	Ia. Cell wall	0.0162705	-0.248869	0.330069	-0.428897	0.53244	-0.0936188	-0.355177	-0.214878	-0.11218	-0.0376216	-0.0745582
cn2531	fucose synthetase	Ia. Cell wall	-0.708311	-1.5004	0.261487	-0.816984	0.297231	0.328675	-0.585719	-0.466146	-1.0294	-0.13099	-0.898405
GO_drpoolB-CL5750Contig1	fucosyltransferase	Ia. Cell wall	0.254718	0.858509	0.393553	0.182493	0.134817	0.167225	0.254432	0.430501	-0.228359	0.38038	-0.608739
cn2336	GDP-D-mannose-4, 6-dehydratase	Ia. Cell wall	-0.368095	-0.109264	-0.174247	-0.523634	-0.444159	-0.121587	-0.307987	0.135677	-0.46831	-0.287518	-0.180792
DC240821_1	GDP-D-mannose-4, 6-dehydratase	Ia. Cell wall	-0.105467	-0.690006	-0.337226	-1.03158	-1.07909	-0.957059	-0.858539	0.489326	-1.4973	-0.259389	-1.23791
EB174934_1	GDP-mannose pyrophosphorylase	Ia. Cell wall	-0.275029	-0.99999	-0.69451	-1.86526	-1.49623	-1.50953	-1.3673	-0.884788	-1.23124	-1.5825	0.351266
GO_drpoolB-CL4196Contig1	GDP-mannose pyrophosphorylase	Ia. Cell wall	-0.43967	-0.806149	0.225247	-0.126509	0.0732665	0.0649545	-0.185835	-0.292746	-0.925253	-1.24532	0.320062
GO_drpoolB-CL9331Contig1	GDP-mannose pyrophosphorylase	Ia. Cell wall	-0.883179	-1.14289	0.63313	0.140629	0.895931	1.12317	0.0510062	-0.330303	0.100448	0.290077	-0.189629
SG_SGN-U211139	GDP-mannose pyrophosphorylase	Ia. Cell wall	-0.511249	-1.16072	-0.900888	-1.97081	-1.82709	-1.49359	-1.44681	-0.743684	-1.45286	-1.47708	0.0242215
GO_dr004P0011M03_F_ab1	GLUCAN SYNTHASE	Ia. Cell wall	-0.138301	0.887631	0.708115	-0.592843	0.932524	0.724316	-0.591831	0.777745	-1.24687	0.131355	-1.37823
cn7277	Glucosamine 6-phosphate N-acetyltransferase	Ia. Cell wall	-1.28756	-2.8471	-1.06275	-2.86036	-0.717365	-0.253526	-2.55897	-0.680971	-2.73244	-0.758258	-1.97418
GO_drpoolB-CL7482Contig1	glucosamine-fructose-6-phosphate aminotransferase	Ia. Cell wall	1.88344	0.933949	0.722031	0.514803	0.397765	0.485271	0.797985	1.05325	0.911448	0.702186	0.209262
DC240498_1	glucosaminephosphotransferase	Ia. Cell wall	-0.823625	-0.341411	0.194885	-0.744673	-0.0621345	-0.0892846	-0.647731	0.112467	-1.01675	0.181487	-1.19823
cn1661	glycine-rich cell wall structural protein 1	Ia. Cell wall	2.24793	2.95391	2.51021	-2.36478	-3.0066	-3.85734	-3.73866	2.46811	-2.93905	-1.69347	-1.24558
cn5429	glycogenin	Ia. Cell wall	0.193564	0.652374	0.688386	0.449116	0.327856	0.41983	0.325036	0.486182	0.357568	0.294526	0.0630414
GO_dr001P0002G03_F_ab1	glycogenin	Ia. Cell wall	-0.128724	0.286183	0.402953	-0.399428	0.125956	0.219927	-0.306374	0.199211	-0.620673	0.162413	-0.783086
GO_dr001P0011G06_F_ab1	glycogenin	Ia. Cell wall	-1.21018	-1.28906	0.111946	-0.784049	-0.201055	-0.219117	0.0942916	0.128565	1.21027	3.21312	-2.00286
cn3681	glycogenin glucosyltransferase	Ia. Cell wall	3.06847	1.87812	0.852834	0.0882543	0.953374	0.633391	0.0224802	1.95606	0.214144	0.113804	0.10034
GO_drpoolB-CL3941Contig1	glycogenin glucosyltransferase	Ia. Cell wall	2.74742	1.81208	0.924508	0.446526	0.964977	0.912972	0.166541	1.46615	0.448543	-0.136475	0.585018
GO_drpoolB-CL4135Contig1	glycogenin glucosyltransferase	Ia. Cell wall	1.92973	0.960074	0.0486079	0.918598	0.552753	0.598048	0.876873	2.35605	1.29218	3.23945	-1.94727
GO_drpoolB-CL7862Contig1	glycogenin glucosyltransferase	Ia. Cell wall	2.69031	0.957562	0.119639	0.51181	0.453221	0.46979	0.647257	2.76882	1.16461	3.77901	-2.61441
cn10109	GLYCOGENIN-LIKE STARCH INITIATION PROTEIN 2	Ia. Cell wall	0.00276827	0.144888	0.686611	-0.337851	0.541256	0.628628	-0.207571	0.324024	-0.301716	0.201871	-0.503587
cn2026	hydroproline-rich glycoprotein	Ia. Cell wall	-0.245555	-0.506635	-0.0421871	0.0507772	0.5804	0.561082	0.0249293	-0.0404782	0.0523514	0.903578	-0.851227
GO_drpoolB-CL5298Contig1	hydroproline-rich glycoprotein like protein	Ia. Cell wall	-0.226038	-0.590192	0.0808103	0.163441	0.488124	0.743075	0.0959874	-0.489852	0.105436	0.113575	-0.00813865
cn9235	hydroxyproline-rich glycopeptide precursor II	Ia. Cell wall	2.21178	-0.372713	-1.60444	-1.70175	-0.23699	-1.52913	-1.43081	-0.648566	1.30474	-6.05122	7.35596
cn9236	hydroxyproline-rich glycopeptide precursor II	Ia. Cell wall	1.07787	-0.29601	-0.688424	-1.17767	-0.198184	-0.692935	-1.01365	-0.87009	0.0369709	-6.68718	6.72415
cn3048	hydroxyproline-rich glycoprotein	Ia. Cell wall	0.298901	0.0806607	0.230872	0.131468	-0.464685	0.43738	0.316592	0.19228	0.320377	0.291696	0.0286812
cn3140	hydroxyproline-rich glycoprotein	Ia. Cell wall	2.1801	2.75607	0.941509	-0.493336	0.162685	0.0314696	-0.740395	0.899776	0.580118	1.81988	-1.23976
cn3490	hydroxyproline-rich glycoprotein	Ia. Cell wall	-1.17608	-1.20835	-0.0632419	-0.883966	-0.771552	-0.842892	-0.999498	-1.15252	-1.43843	-0.596105	-0.842324
cn9130	hydroxyproline-rich glycoprotein	Ia. Cell wall	2.6914	1.22652	0.263945	-1.2678	-0.612368	-1.17309	-1.58617	1.9741	0.763324	1.24601	-0.482683
GO_dr004P0003J20_F_ab1	hydroxyproline-rich glycoprotein	Ia. Cell wall	-0.45697	0.517553	1.46858	0.165266	1.25333	1.31736	-0.0513628	0.809444	-0.735231	0.992367	-1.7276
GO_drpoolB-CL2405Contig1	hydroxyproline-rich glycoprotein	Ia. Cell wall	-0.130511	-0.522126	-0.0755529	-1.68061	-0.725815	-0.959615	-1.68367	0.990453	-0.693173	2.01392	-2.70709
cn10414	hydroxyproline-rich glycoprotein family protein	Ia. Cell wall	-0.743984	-0.588593	-0.262096	-0.531092	0.180098	-0.168082	-0.372709	-0.147817	-0.515923	-0.341192	-0.174731
cn10415	hydroxyproline-rich glycoprotein family protein	Ia. Cell wall	0.263531	0.702549	0.78664	-0.0205693	0.547547	0.129559	0.58646	-0.760413	-0.00525041	-1.30827	1.30302
cn10416	hydroxyproline-rich glycoprotein family protein	Ia. Cell wall	-0.110812	-0.530547	-0.0994468	0.121845	-0.255071	0.346677	-0.374908	-0.0244497	0.14214	-0.0303637	0.172504
cn10417	hydroxyproline-rich glycoprotein family protein	Ia. Cell wall	0.46812	0.150829	0.694081	-0.20101	0.274173	0.692126	0.131731	-0.0780208	-0.0916155	-0.592192	0.500577
cn1050	hydroxyproline-rich glycoprotein family protein	Ia. Cell wall	-0.610717	-0.321408	1.83776	-0.543725	0.717282	0.466724	-1.31528	0.494426	-1.47741	-0.0280565	-1.44935
cn1141	hydroxyproline-rich glycoprotein family protein	Ia. Cell wall	-0.300557	-0.197189	-0.13119	0.330243	0.262074	0.414474	0.321677	-0.225111	0.323517	0.620908	-0.297391
cn1416	hydroxyproline-rich glycoprotein family protein	Ia. Cell wall	0.341538	0.186506	-0.21699	0.22166	0.3023	0.197397	0.214479	1.22077	0.296649	1.01003	-0.713384
cn1418	hydroxyproline-rich glycoprotein family protein	Ia. Cell wall	0.239536	0.136673	0.068458	0.355902	0.321411	0.189944	0.42159	1.22393	0.234033	1.01578	-0.781746
cn3049	hydroxyproline-rich glycoprotein family protein	Ia. Cell wall	-0.0777506	-0.362802	-0.185261	-0.343039	-0.168304	-0.458434	-0.151882	-0.235796	-0.217179	-0.0307912	-0.186388
cn3139	hydroxyproline-rich glycoprotein family protein	Ia. Cell wall	2.42861	2.93841	0.619749	-0.920292	-0.364296	-0.48897	-1.0191	0.0781768	-0.546025	1.27538	-1.8214
cn3474	hydroxyproline-rich glycoprotein family protein	Ia. Cell wall	0.344095	0.122583	0.241185	0.297081	0.102736	0.0380548	0.206954	0.626897	0.0683283	0.223907	-0.155579
cn3475	hydroxyproline-rich glycoprotein family protein	Ia. Cell wall	-0.835749	-0.799459	-0.0577269	-0.598997	-0.0659575	-0.0831884	-0.564631	-0.0995181	-0.633859	-0.249955	-0.383904
cn3477	hydroxyproline-rich glycoprotein family protein	Ia. Cell wall	0.0747773	0.718301	0.68189	-0.0697977	0.269695	0.471155	-0.137683	0.365779	0.382886	0.0769338	0.305953
cn6350	hydroxyproline-rich glycoprotein family protein	Ia. Cell wall	-0.475454	-0.189852	0.087966	-0.540541	0.141929	-0.108579	-0.306294	-0.410906	-0.00998953	-0.543291	0.533302
cn7756	hydroxyproline-rich glycoprotein family protein	Ia. Cell wall	-0.936094	-1.84143	0.523896	-0.620886	0.326253	0.255214	-0.748602	-0.456755	-0.95155	-0.0494693	-0.902081
DC240353_1	hydroxyproline-rich glycoprotein family protein	Ia. Cell wall	-0.48799	-0.537954	-0.0171526	-0.803968	0.169259	-0.491305	-0.999493	-0.698696	-1.73832	-1.22255	-0.515774
DC242314_1	hydroxyproline-rich glycoprotein family protein	Ia. Cell wall	-0.791005	-0.717653	-0.129931	-0.0154514	0.308147	0.375085	0.0197072	-0.338382	-0.063365	0.527683	-0.591048
GO_dr001P0011B23_F_ab1	hydroxyproline-rich glycoprotein family protein	Ia. Cell wall	0.0899342	-0.139125	0.0319728	0.00475019	-0.162835	0.0762002	-0.0690232	1.09833	0.14074	0.329746	-0.189006
GO_dr004P0011I17_F_ab1	hydroxyproline-rich glycoprotein family protein	Ia. Cell wall	-1.61892	-2.38626	-0.149742	-0.495215	-0.0177866	0.11626	-0.518875	-0.154294	-0.74531	2.19625	-2.94156
GO_dr004P0020H19_F_ab1	hydroxyproline-rich glycoprotein family protein	Ia. Cell wall	0.461624	1.05586	0.936307	0.750108	1.14701	1.09975	0.703018	0.214827	-0.0905912	0.00441154	-0.0950027
GO_dr004P0022L21_F_ab1	hydroxyproline-rich glycoprotein family protein	Ia. Cell wall	-3.04396	-2.78434	-0.434994	-1.41861	0.169928	-0.615658	-1.9027	-1.20827	-2.76192	-0.00408725	-2.75783
GO_drpoolB-CL3865Contig1	hydroxyproline-rich glycoprotein family protein	Ia. Cell wall	-0.9602	-1.64455	-0.635295	-0.689111	-0.590903	-0.470817	-0.53557	-1.05392	-1.1367	-0.249399	-0.887305
GO_drpoolB-CL4800Contig1	hydroxyproline-rich glycoprotein family protein	Ia. Cell wall	0.555709	-0.237828	0.137346	0.0532036	-0.08037	0.0307617	-0.103948	0.703175	0.26143	0.456122	-0.194691
GO_drpoolB-CL6961Contig1	hydroxyproline-rich glycoprotein family protein	Ia. Cell wall	4.64913	5.50386	3.65313	5.09212	6.0995	4.86366	5.17989	0.164215	4.27591	2.59243	1.68347
GO_drpoolB-CL8797Contig1	hydroxyproline-rich glycoprotein family protein	Ia. Cell wall	-0.203645	-0.435249	-0.0946177	-0.099349	0.501258	0.381443	-0.0744349	-0.564932	-0.381375	-0.438531	0.0571558
cn3161	hydroxyproline-rich systemin precursor	Ia. Cell wall	-2.12145	-5.33019	-2.08124	-1.61741	-1.10013	-1.35258	-1.33951	-1.85906	-0.307765	1.62289	-1.93066
cn3181	invertase/pectin methylesterase inhibitor family protein	Ia. Cell wall	5.90822	6.11834	1.87215	-3.32977	-3.59718	-2.95998	-3.70616	3.62161	-3.0768	-4.40125	1.32445
cn446	invertase/pectin methylesterase inhibitor family protein	Ia. Cell wall	2.08773	1.57215	-0.0228875	-1.13212	0.110888	0.249137	-1.76651	2.80042	-2.36516	-1.06239	-1.30277
cn5964	invertase/pectin methylesterase inhibitor family protein	Ia. Cell wall	-1.37656	-2.56494	-2.96439	-6.55263	-5.48471	-5.32925	-6.69898	-1.15103	-6.30437	-5.00139	-1.30298
cn7252	invertase/pectin methylesterase inhibitor family protein	Ia. Cell wall	-0.985105	-1.00311	-0.0355664	-0.257864	0.588557	1.42807	0.503848	-1.21691	-1.24611	-1.89064	0.644527
cn917	invertase/pectin methylesterase inhibitor family protein	Ia. Cell wall	-1.58411	-2.97514	-1.49742	-1.63031	-0.461424	-0.728455	-1.24839	-0.752985	-0.24837	-0.662392	0.414021
GO_dr001P0001J21_F_ab1	invertase/pectin methylesterase inhibitor family protein	Ia. Cell wall	1.01187	0.828615	0.91957	-0.20989	0.451512	0.226553	-0.291571	1.27934	0.125773	0.696543	-0.570769
GO_dr001P0012D21_F_ab1	invertase/pectin methylesterase inhibitor family protein	Ia. Cell wall	-0.132809	-0.886632	1.07236	-1.27093	0.218947	-0.180285	-2.75084	0.821919	-2.70286	0.8594	-3.56226
GO_dr004P0002H04_F_ab1	invertase/pectin methylesterase inhibitor family protein	Ia. Cell wall	-0.748872	-0.606	0.78566	-0.462096	0.262103	-0.254484	-1.1749	-1.43978	-2.51305	1.87438	-4.38743
GO_dr004P0003P14_F_ab1	invertase/pectin methylesterase inhibitor family protein	Ia. Cell wall	-1.82865	-5.27599	-1.88856	0.335394	0.617409	2.65591	1.39395	-0.278766	-0.214229	4.79322	-5.00745
GO_dr004P0010F08_F_ab1	invertase/pectin methylesterase inhibitor family protein	Ia. Cell wall	5.75813	5.24644	1.50269	0.00898357	-0.532338	0.171445	0.640635	2.95564	0.916172	0.440471	0.475701
GO_dr004P0015G17_F_ab1	invertase/pectin methylesterase inhibitor family protein	Ia. Cell wall	-2.39835	-5.73752	-1.60037	-3.12291	-1.09623	-2.7952	-4.37906	-3.903	-6.59055	-6.64518	0.0546271
GO_drpoolB-CL4433Contig1	invertase/pectin methylesterase inhibitor family protein	Ia. Cell wall	0.963268	1.43817	1.00888	0.839704	1.33403	1.99931	1.15583	-1.68044	0.283081	2.65197	-2.36889
GO_drpoolB-CL7844Contig1	invertase/pectin methylesterase inhibitor family protein	Ia. Cell wall	-0.138054	-0.643185	1.39032	2.13163	0.215983	2.97971	3.61271	0.036286	2.84812	3.29972	-0.4516
cn10266	mannan synthase	Ia. Cell wall	-0.427975	-0.445516	1.11249	0.235434	0.854194	0.684775	0.223447	-0.550967	-1.02213	0.244833	-1.26696
GO_drpoolB-CL839Contig1	mannan synthase	Ia. Cell wall	-0.326215	-0.661241	1.03031	0.486373	0.673144	0.719905	0.381939	-0.312652	-0.507113	0.521112	-1.02822
cn5108	MUCILAGE-MODIFIED	Ia. Cell wall	0.17227	-0.284428	-0.409529	-1.29229	-0.851112	-0.452125	-1.1653	1.71194	-1.24021	-0.29112	-0.949086
cn5764	N-acetylglucosamine kinase	Ia. Cell wall	-0.0242011	0.51591	0.207224	-0.102072	0.475254	0.357705	-0.0432463	-0.286772	0.0390982	-0.124422	0.16352
GO_drpoolB-CL4848Contig1	n-acetylglucosamine transferase	Ia. Cell wall	-0.100286	0.789515	0.398097	0.320638	0.353678	0.599698	0.407356	-0.182319	0.186324	0.131708	0.0546157
GO_dr004P0007N11_F_ab1	N-acetylglucosaminyltransferase	Ia. Cell wall	-0.435466	-0.916044	-0.833042	-0.641674	-0.622982	-0.71664	-0.898605	0.321996	-0.971009	-0.279972	-0.691037
GO_drpoolB-CL5262Contig1	N-acetylglucosaminyltransferase	Ia. Cell wall	-0.578315	-1.09767	-0.00802437	-0.575585	-0.0266093	0.0661154	-0.526915	-0.267128	-0.802531	0.23749	-1.04002
GO_drpoolB-CL7823Contig1	N-acetylglucosaminyltransferase	Ia. Cell wall	-0.65476	-1.20036	-0.490646	-0.918227	-0.504878	-0.640492	-1.24678	0.730575	-1.8137	-0.560669	-1.25303
cn8553	Ole e 1 allergen and extensin	Ia. Cell wall	-0.490798	-2.62397	-0.579651	0.956014	1.13905	1.2044	1.15615	-0.962545	-1.40488	-0.0971692	-1.30771
cn2937	O-linked N-acetylglucosamine transferase	Ia. Cell wall	-0.632699	-0.220412	0.0400815	0.5066	0.396134	0.218412	0.227511	0.023075	-0.674498	-0.341768	-0.33273
DC242241_1	olygalacturonate 4-alpha-galacturonosyltransferase	Ia. Cell wall	0.180419	-0.857908	0.251311	-0.691987	-0.0813251	-0.498106	-1.24734	0.371172	-0.950561	-0.372677	-0.577884
cn10483	pectate lyase	Ia. Cell wall	-0.446507	-1.79522	-0.353216	-1.1862	-0.936077	-0.0679287	-1.10952	-0.437766	-2.93647	-0.562841	-2.37363
cn1177	Pectate lyase	Ia. Cell wall	0.157952	-0.622054	-0.214215	-0.227803	0.243563	0.249776	-0.299345	-1.2712	-0.534437	-1.76495	1.23051
cn1639	pectate lyase	Ia. Cell wall	0.696757	-0.562708	-0.0122609	-0.258409	-0.0542077	1.61178	-0.211395	0.0195963	0.00693185	-0.229092	0.236024
cn1801	pectate lyase	Ia. Cell wall	-0.462459	-1.22228	-0.676582	-1.65241	-0.417145	-0.135305	-0.908604	-0.0414611	-1.15235	-0.298899	-0.853452
cn1802	pectate lyase	Ia. Cell wall	0.2851	-0.0503649	-0.261742	-0.383742	-0.160196	1.06234	0.0395177	-1.03716	0.171977	-0.840142	1.01212
cn221	pectate lyase	Ia. Cell wall	-0.199206	-0.292441	0.0709802	-0.357706	-0.00168834	0.190241	-0.293065	-0.18442	-0.290894	-0.18751	-0.103384
cn2423	pectate lyase	Ia. Cell wall	-0.428207	-0.362822	-0.625553	-0.584252	0.16239	0.842958	-0.459974	-0.532021	-0.788389	-0.915575	0.127186
cn2424	pectate lyase	Ia. Cell wall	0.0800393	-0.0171344	0.127505	-0.228409	0.196654	-0.306251	-0.155317	0.251533	0.505063	0.678971	-0.173908
cn2425	pectate lyase	Ia. Cell wall	0.082114	0.0990607	0.365944	0.0609671	-0.278122	0.0380421	-0.0443536	0.012758	-0.0756166	-0.196069	0.120452
cn6296	Pectate lyase	Ia. Cell wall	-0.113761	-0.259711	-0.121861	-0.0465311	-0.603959	-0.186324	-0.499488	0.011127	-0.120697	-0.0818306	-0.0388662
cn6298	Pectate lyase	Ia. Cell wall	0.0852182	-0.217034	0.216362	-0.20531	0.229587	0.230636	-0.200581	0.142547	-0.280114	-0.0166619	-0.263452
cn6412	Pectate lyase	Ia. Cell wall	-0.231702	-0.458531	0.0948972	-0.0626291	-0.0363111	0.0606445	-0.275858	0.254099	-0.477382	-0.0910428	-0.386339
cn6785	Pectate lyase	Ia. Cell wall	-1.72046	-4.24265	-1.89137	-4.77901	-4.3716	-2.19425	-4.12838	-1.45039	-6.98833	-5.51507	-1.47325
DC241985_1	Pectate lyase	Ia. Cell wall	-1.15145	-1.99595	-0.42859	-0.769234	-0.950367	-0.907443	-1.15311	-1.35179	-2.30464	-1.2452	-1.05944
EB175241_1	Pectate lyase	Ia. Cell wall	-0.0911924	0.527859	4.03934	3.37072	3.97187	3.24646	2.45464	-0.276789	-2.10217	1.63269	-3.73486
GO_dr001P0009N12_F_ab1	Pectate lyase	Ia. Cell wall	1.04393	0.508008	0.372235	2.15459	2.69763	2.22366	2.61514	0.333482	3.60728	3.06958	0.537706
GO_dr004P0022H10_F_ab1	pectate lyase	Ia. Cell wall	-0.515815	-2.03507	0.663917	0.194285	1.2677	0.733672	-0.145334	-2.5496	-2.76465	-0.724205	-2.04045
cn10409	pectate lyase family protein	Ia. Cell wall	-0.232288	0.177125	0.482708	-0.192161	-0.241929	-0.199161	-0.526149	-0.729189	-0.472841	-1.49986	1.02702
GO_dr004P0019G24_F_ab1	pectate lyase family protein	Ia. Cell wall	-1.1737	-2.54541	-0.528588	-1.53571	-0.760498	-0.719516	-1.59165	-1.65588	-3.04021	-1.4916	-1.54861
SG_SGN-U211775	pectate lyase family protein	Ia. Cell wall	0.153481	0.281363	0.165916	0.0545042	-0.154911	-0.194031	0.195308	-0.252114	-0.209443	-0.695925	0.486482
SG_SGN-U212178	pectate lyase family protein	Ia. Cell wall	-0.397586	-0.244191	-0.86447	-0.23138	-0.805694	-0.48271	-0.423536	-0.106465	-0.0348376	-0.0994265	0.0645889
cn4015	Pectate lyase precursor	Ia. Cell wall	-1.55714	-3.32307	-0.338029	-1.13642	-0.687886	0.334808	-0.671844	0.232532	-2.72461	0.0857934	-2.8104
cn6583	Pectate lyase precursor	Ia. Cell wall	-0.226453	-0.980018	-0.254465	0.77497	0.0885701	0.545559	0.258633	0.314252	0.448893	0.39354	0.0553536
cn10072	pectin methyl esterase	Ia. Cell wall	-1.02835	-1.0088	0.22332	0.0623195	0.26808	0.145027	-0.586398	-1.2257	-3.19675	-2.32789	-0.868863
cn8144	pectin methyl esterase	Ia. Cell wall	-0.504741	-1.69803	-2.21339	-7.11306	-8.24877	-7.05381	-6.70963	-0.504952	-3.02751	-1.37217	-1.65534
GO_dr004P0007K17_F_ab1	pectin methyl esterase	Ia. Cell wall	-0.479873	-0.552152	-0.128257	-0.161684	-0.1545	-0.167057	-0.295	-1.00812	-1.87463	-1.44946	-0.425173
cn5496	pectin methylesterase	Ia. Cell wall	1.26548	0.358581	0.996823	-0.502077	0.929896	0.644375	-0.289331	0.498785	-0.618145	-0.309518	-0.308627
GO_dr004P0024N04_F_ab1	pectin methylesterase	Ia. Cell wall	1.88179	0.597412	0.585222	-2.05978	-1.61468	-2.0019	-2.39107	2.20913	-2.32437	-2.25174	-0.0726307
cn1460	pectin methyl-esterase	Ia. Cell wall	-0.340887	-0.127992	-0.445582	-0.0589352	-0.79511	-0.409373	-0.0934225	0.411712	-0.0821141	0.301643	-0.383757
cn2305	pectin methyl-esterase	Ia. Cell wall	-0.297419	-1.56219	-0.300548	-0.051184	-0.841332	-0.18767	-0.892235	0.259176	-2.16606	1.31912	-3.48518
cn2306	pectin methyl-esterase	Ia. Cell wall	-0.875228	-1.56025	-1.86098	-1.38514	-1.84662	-0.302107	-1.13485	0.0702942	-2.01713	0.717216	-2.73435
cn2323	pectin methyl-esterase	Ia. Cell wall	0.08895	0.252979	-0.114929	-0.077948	0.0156202	0.189379	0.00921574	0.220846	0.366688	0.411479	-0.0447908
cn2325	pectin methyl-esterase	Ia. Cell wall	-0.0421095	0.0569167	0.234168	0.124507	0.120902	-0.220206	0.0860396	-0.0489251	-0.107172	-0.261808	0.154636
cn2436	pectin methyl-esterase	Ia. Cell wall	-0.601154	-1.16793	-0.461814	-0.538888	-0.832437	-0.347992	-0.8383	0.299734	-1.53837	0.286759	-1.82513
cn2557	pectin methyl-esterase	Ia. Cell wall	0.403093	0.621974	0.787462	-0.62331	0.166092	-0.52227	-0.609676	0.488429	-1.76248	-1.18579	-0.576696
cn2561	pectin methyl-esterase	Ia. Cell wall	0.907771	2.24137	1.0382	-1.20267	-0.0878415	-0.0992088	-0.684886	1.93837	-2.23015	-0.539797	-1.69036
cn5705	pectin methyl-esterase	Ia. Cell wall	-0.155334	-0.668046	0.0879465	-0.182193	-0.361915	-0.25516	-0.63295	-1.03726	-0.251424	-0.812675	0.561252
GO_drpoolB-CL1368Contig1	pectin methyl-esterase	Ia. Cell wall	0.361661	0.388886	0.253295	-0.337888	-0.213706	-0.110751	-0.174064	0.973788	-1.40218	-0.339311	-1.06287
GO_drpoolB-CL7089Contig1	pectin methyl-esterase	Ia. Cell wall	3.85102	6.68633	8.83829	9.07497	9.08068	8.94447	8.98601	-0.81815	8.7432	7.73272	1.01048
GO_drpoolB-CL8124Contig1	pectin methyl-esterase	Ia. Cell wall	4.24227	4.15129	6.08618	7.71961	8.25368	8.41968	7.9832	0.558099	7.34744	8.54971	-1.20226
cn1096	pectinacetylesterase	Ia. Cell wall	-0.0618833	-0.375913	-0.379439	-0.628465	-0.270184	-0.343704	-0.494425	-0.634719	-0.492875	-0.810287	0.317413
cn3957	pectinacetylesterase	Ia. Cell wall	0.147153	-0.0620764	0.0195191	-0.0628916	-0.00416934	0.281666	0.021228	0.213857	0.0548635	0.209965	-0.155101
cn3958	pectinacetylesterase	Ia. Cell wall	0.0385993	0.499392	0.220592	0.225619	0.132589	0.0298395	-0.0851776	-0.48531	0.128601	-0.394382	0.522983
cn3959	pectinacetylesterase	Ia. Cell wall	-0.769435	-0.887217	-0.712622	-1.15035	-0.771234	-0.122082	-1.04636	-0.168958	-0.998589	-0.388991	-0.609598
cn5400	pectinacetylesterase	Ia. Cell wall	-0.563575	-0.171213	-0.373073	-0.357826	-0.653654	-0.41188	-0.426963	-0.227153	-0.422129	-0.400786	-0.0213428
cn5401	pectinacetylesterase	Ia. Cell wall	0.561897	0.261051	-0.532025	0.00709737	0.0528435	0.162089	0.0994326	-0.128211	0.144458	-0.177668	0.322126
cn8642	pectinacetylesterase	Ia. Cell wall	0.578973	-0.253172	-0.138538	-1.02793	-0.478985	-0.508031	-0.842876	1.85481	-1.02512	0.397525	-1.42265
cn9439	pectinacetylesterase	Ia. Cell wall	0.167191	-0.403328	0.399342	-0.229593	0.160796	-0.296821	-0.360131	0.48459	-1.89455	-1.39169	-0.502863
EB174967_1	pectinacetylesterase	Ia. Cell wall	-0.967112	-2.30112	-1.34352	-4.25159	-3.51163	-3.41653	-4.81828	-0.592383	-6.93314	-6.1617	-0.771439
GO_dr001P0012A10_F_ab1	pectinacetylesterase	Ia. Cell wall	0.391146	-1.0394	1.62693	-0.69016	-0.468923	0.144113	-0.512562	0.542985	-0.398408	3.76566	-4.16407
GO_drpoolB-CL2686Contig1	pectinacetylesterase	Ia. Cell wall	0.394319	0.451469	0.214996	-1.73066	-1.6303	-1.05904	-1.55373	1.5303	0.172054	2.32759	-2.15554
GO_drpoolB-CL5836Contig1	pectinacetylesterase	Ia. Cell wall	0.406855	-0.0739228	-0.261774	-0.497393	-0.869631	-0.604105	-0.434372	2.02138	-0.58156	0.619989	-1.20155
cn1104	Pectinesterase	Ia. Cell wall	-0.795359	-2.13332	-1.14649	-3.9685	-2.62768	-2.58828	-3.82144	-0.782842	-6.10901	-5.27462	-0.834394
cn1362	pectinesterase	Ia. Cell wall	0.0919863	0.331501	-0.138524	-0.0611929	-0.0758833	0.0281459	0.278938	0.0137176	0.309171	-0.096784	0.405955
cn1558	Pectinesterase	Ia. Cell wall	0.198959	0.0794891	-0.194358	0.110776	0.185587	-0.169153	0.266405	-0.15469	0.0519862	-0.248164	0.30015
cn1656	pectinesterase	Ia. Cell wall	0.331099	0.0547797	0.173912	-0.795231	-0.131404	0.00201535	-0.685721	-0.146529	-1.0086	-1.73914	0.73053
cn1767	pectinesterase	Ia. Cell wall	-0.0897711	-0.0954958	0.222327	-0.0646239	0.252911	0.200368	0.0220442	0.395484	-0.556617	-0.762687	0.20607
cn1840	pectinesterase	Ia. Cell wall	-0.576646	-0.340398	-0.172135	-0.287432	-0.277993	-0.674462	-0.297182	0.0173801	-0.127335	0.396392	-0.523727
cn1841	pectinesterase	Ia. Cell wall	0.548745	1.46167	0.142544	-0.459246	-0.702569	-1.09631	0.00202834	0.437327	-0.898277	-0.239714	-0.658564
cn1842	pectinesterase	Ia. Cell wall	0.947607	1.27558	1.6707	-0.142071	0.631963	0.27822	-0.135816	1.68044	-1.12995	1.04769	-2.17765
cn1905	pectinesterase	Ia. Cell wall	-0.656125	-0.934699	-0.74681	-0.00989949	-0.125973	-0.0954613	0.263715	-0.403657	-0.0253104	1.5762	-1.60151
cn2493	pectinesterase	Ia. Cell wall	-0.420221	-0.167778	-0.440345	-0.286944	-0.670261	-0.403624	-0.40243	0.425296	-0.130543	-0.857926	0.727383
cn2911	Pectinesterase	Ia. Cell wall	-0.536438	0.0889018	0.167984	-1.03328	0.0667638	0.122772	-1.03481	-0.0438837	-0.539134	2.3925	-2.93163
cn2999	pectinesterase	Ia. Cell wall	0.154497	0.153164	0.0906464	-0.138282	-0.0805765	-0.0592629	-0.21617	0.334698	0.268376	0.784761	-0.516385
cn3510	pectinesterase	Ia. Cell wall	-0.379462	-1.43913	-0.709617	-1.61601	-2.54533	-0.869849	-1.09722	0.600373	-1.45684	-1.33205	-0.124791
cn3693	pectinesterase	Ia. Cell wall	-1.02424	-2.83071	-2.24251	-2.24664	-2.36237	-2.69723	-0.965511	-0.755659	-1.98789	-1.51025	-0.477642
cn381	pectinesterase	Ia. Cell wall	0.614665	0.749622	0.761744	-0.229219	0.048068	-0.105291	-0.211701	1.29516	-0.738406	1.03694	-1.77535
cn386	pectinesterase	Ia. Cell wall	0.5732	0.465164	0.469104	0.116735	-0.0486854	-0.108864	0.0820839	1.23763	-0.229638	0.993789	-1.22343
cn388	pectinesterase	Ia. Cell wall	0.625848	0.665983	0.570105	0.171624	-0.107107	-0.187298	0.0116921	1.23299	-0.255517	0.963679	-1.2192
cn4308	pectinesterase	Ia. Cell wall	0.126557	-0.805939	0.0769232	-0.809218	-0.544512	-0.658509	-0.703332	-0.262865	-1.10117	-1.14204	0.0408699
cn4802	Pectinesterase	Ia. Cell wall	-0.895781	-2.20481	-0.671622	-2.87411	-2.17943	-2.66226	-3.05371	-0.418655	-2.98566	-1.09118	-1.89449
cn5326	pectinesterase	Ia. Cell wall	-0.0375706	-0.00204751	0.284478	-0.11628	0.125554	-0.263556	-0.156121	0.381206	-0.0151437	0.0880819	-0.103226
cn5327	pectinesterase	Ia. Cell wall	-0.178988	0.075469	-0.273499	-0.413528	-0.310644	-0.3655	-0.623471	0.0417147	-0.385435	-0.309306	-0.0761289
cn5370	Pectinesterase	Ia. Cell wall	-0.322631	-0.634823	-0.761534	-1.64903	-1.75632	-2.31143	-1.88574	-0.642345	-4.31615	-3.40428	-0.911866
cn5706	pectinesterase	Ia. Cell wall	0.33165	-0.207094	0.28392	-0.204125	0.191855	0.329991	-0.258456	-0.151781	-0.144121	-0.283553	0.139432
cn6174	pectinesterase	Ia. Cell wall	-2.05729	-4.78835	-2.6002	-1.43884	-4.1425	-4.55631	0.366997	-0.74642	-1.34421	-1.78123	0.437011
cn6200	Pectinesterase	Ia. Cell wall	-0.681558	-0.93202	-0.925151	-0.93738	-0.774763	-0.397001	-1.12482	-1.04198	-1.25986	-2.70037	1.44051
cn6290	pectinesterase	Ia. Cell wall	3.04623	5.38058	1.9569	-0.298157	-0.0895686	-0.343253	0.0734224	-0.816852	0.411284	-0.771942	1.18323
cn6299	pectinesterase	Ia. Cell wall	0.0335186	0.108543	-0.0287474	-0.0865267	0.235628	0.509366	0.0867578	0.0163493	0.3263	0.0852521	0.241048
cn6463	pectinesterase	Ia. Cell wall	0.149342	0.561507	-0.171621	-0.143048	-0.0114748	-0.0168856	-0.324603	0.0614504	0.357446	0.396124	-0.0386776
cn6524	Pectinesterase	Ia. Cell wall	-0.604427	-1.52499	-0.657931	-1.99545	-1.91444	-2.0134	-2.13838	-0.339978	-1.9072	-0.558634	-1.34856
cn6592	pectinesterase	Ia. Cell wall	0.412303	0.880077	-0.100134	0.516425	0.41455	1.05138	0.742976	-0.382877	0.252713	-0.293526	0.546239
cn7965	pectinesterase	Ia. Cell wall	-0.389575	-2.40538	-0.510983	-2.51048	-1.55869	-2.10804	-2.89465	-0.353604	-2.2228	0.387459	-2.61026
cn9287	pectinesterase	Ia. Cell wall	1.48567	0.0434642	0.040443	-0.0658118	-0.0779286	0.0836006	0.0779561	0.178601	0.614809	0.168115	0.446695
DC241901_1	pectinesterase	Ia. Cell wall	-0.295996	-0.253261	0.0444093	-0.922276	-0.692315	-0.509516	-0.391024	0.531791	-0.757954	-0.841242	0.0832882
DC243334_1	pectinesterase	Ia. Cell wall	-0.28767	0.186902	0.0787278	-0.210537	0.0721469	-0.0456592	-0.0563929	-0.33022	-0.143075	-0.679809	0.536734
DC244582_1	pectinesterase	Ia. Cell wall	0.362099	0.0633759	0.596584	0.0163571	0.68526	0.429567	-0.524939	0.492339	0.00829489	0.259716	-0.251421
DW177098_1	pectinesterase	Ia. Cell wall	-0.67982	-0.0509885	0.336047	-1.80199	-1.78116	-0.689286	-2.02964	-0.0198061	-1.71672	-0.148073	-1.56865
DY395814_1	pectinesterase	Ia. Cell wall	-0.120709	0.0321106	-0.165319	-0.200132	-0.21353	-0.299651	-0.651906	-0.154505	-0.265854	-0.330038	0.0641841
EB174435_1	Pectinesterase	Ia. Cell wall	-2.83664	-4.1924	-1.92663	-1.62164	-1.57266	-1.80642	-2.19027	-1.15811	-2.44206	-3.71471	1.27265
GO_dr001P0008E21_F_ab1	pectinesterase	Ia. Cell wall	0.508687	3.05455	2.06431	3.67557	0.428295	0.755496	6.04317	0.40244	4.2151	4.21564	-0.000542197
GO_dr004P0004N03_F_ab1	pectinesterase	Ia. Cell wall	-0.96304	-1.67794	-0.501247	2.5854	3.52334	5.09058	3.94497	-0.703693	2.75819	2.49852	0.25967
GO_dr004P0031M16_F_ab1	Pectinesterase	Ia. Cell wall	-1.21816	-2.66701	-0.142626	0.150254	0.986542	1.5324	0.0101854	-0.253383	-0.610411	2.50833	-3.11874
GO_drpoolB-CL2615Contig1	Pectinesterase	Ia. Cell wall	3.3951	7.77296	7.76356	6.5149	7.17907	6.23323	5.76778	1.56648	5.20657	5.37124	-0.16467
GO_drpoolB-CL3535Contig1	pectinesterase	Ia. Cell wall	2.59698	6.22134	9.17284	9.69088	9.6094	9.30542	9.32173	0.391937	8.73756	8.71804	0.0195145
GO_drpoolB-CL4831Contig1	pectinesterase	Ia. Cell wall	2.47604	1.53007	4.55288	5.17003	4.05977	6.53391	6.39224	1.16446	6.02827	6.87497	-0.846696
GO_drpoolB-CL5050Contig1	pectinesterase	Ia. Cell wall	3.81278	6.62822	6.48936	6.14305	6.43025	5.90162	5.81788	5.01195	5.41256	9.01383	-3.60127
GO_drpoolB-CL5215Contig1	pectinesterase	Ia. Cell wall	0.0514769	-0.244307	0.0413496	0.0742197	0.315814	0.305454	-0.0439824	0.273726	-0.129758	-0.429161	0.299404
GO_drpoolB-CL5443Contig1	pectinesterase	Ia. Cell wall	-0.594733	-0.359303	1.32328	1.03923	1.42452	1.94759	1.26323	-0.511856	1.34607	1.29135	0.0547157
SG_SGN-U209721	pectinesterase	Ia. Cell wall	-1.58508	-1.60658	-0.38428	-1.97615	-1.21941	-1.87078	-1.78453	0.265288	-1.74672	-0.605329	-1.14139
SG_SGN-U211043	pectinesterase	Ia. Cell wall	0.414277	0.953313	-0.235849	0.0508558	0.307001	-0.265729	0.0932507	0.13769	-0.0774614	-0.0132845	-0.0641769
GO_dr004P0016G14_F_ab1	pectin-glucuronyltransferase	Ia. Cell wall	-0.406089	-0.447652	-0.0117225	-0.686875	-0.81621	-0.580164	-0.691718	0.955978	-0.58066	1.11758	-1.69824
GO_drpoolB-CL8534Contig1	pectin-glucuronyltransferase	Ia. Cell wall	-0.835501	-2.64041	0.0549005	-2.28839	-1.90625	-1.70061	-2.21636	-0.312246	-1.64281	1.40578	-3.04859
cn8095	Peptide-N(4)-(N-acetyl-beta-glucosaminyl)asparagine amidase	Ia. Cell wall	-0.192975	-0.568735	-0.0154347	-0.37709	0.0720019	-0.0409382	-0.54118	-0.120435	-0.459262	0.00254701	-0.461809
cn4456	peptide-N4-(N-acetyl-beta-glucosaminyl)asparagine amidase	Ia. Cell wall	1.2163	0.65	0.447278	-0.181451	0.300776	-0.0717	-0.204756	1.39894	0.335831	0.865209	-0.529378
GO_dr004P0013D14_F_ab1	Peptide-N4-(N-acetyl-beta-glucosaminyl)asparagine amidase	Ia. Cell wall	-1.05353	-2.11155	0.171303	-0.88975	0.159679	0.168013	-1.02077	-1.82152	-1.70186	0.24078	-1.94264
cn9972	Peptide-N4-(N-acetyl-beta-glucosaminyl)asparagine amidase A	Ia. Cell wall	1.95276	1.64662	1.05415	-0.297771	1.25116	0.81183	-0.0418473	2.21543	0.319342	1.18812	-0.868777
cn9973	Peptide-N4-(N-acetyl-beta-glucosaminyl)asparagine amidase A	Ia. Cell wall	1.43891	0.627441	1.21917	-0.630805	1.08537	0.952775	-0.55669	1.21127	-0.269854	0.817543	-1.0874
GO_dr001P0011B03_F_ab1	Peptide-N4-(N-acetyl-beta-glucosaminyl)asparagine amidase A	Ia. Cell wall	-1.32243	-2.86198	0.289597	-2.54495	-1.96459	-1.90205	-2.64412	-0.121287	-1.71112	1.43653	-3.14765
SG_SGN-U211438	Peptide-N4-(N-acetyl-beta-glucosaminyl)asparagine amidase A	Ia. Cell wall	-0.297881	-1.28577	-0.623708	-1.28909	-0.578263	-0.647462	-1.16371	-0.544201	-0.692749	-0.534521	-0.158228
GO_dr004P0012D03_F_ab1	phosphoglucomutase	Ia. Cell wall	-0.456301	-1.19392	0.233764	-0.0284417	-0.0416582	-0.0394831	-0.0426862	-0.0713777	-0.303751	0.907616	-1.21137
GO_drpoolB-CL2263Contig1	phosphoglucomutase	Ia. Cell wall	0.769847	-0.285062	0.871505	0.264141	0.61187	0.450805	0.136931	0.696272	-0.538951	-0.454551	-0.0843995
GO_drpoolB-CL8009Contig1	phosphoglucosamine mutase	Ia. Cell wall	-0.560478	-1.03282	0.0944547	0.0175091	0.238378	0.178055	-0.154423	0.141094	-0.716315	0.561561	-1.27788
GO_dr001P0010K18_F_ab1	plant cell wall protein	Ia. Cell wall	0.512878	1.00342	0.644822	2.09743	4.58624	3.63907	2.4675	0.382798	2.97241	2.16546	0.806944
cn2177	pollen Ole e 1 allergen and extensin family protein	Ia. Cell wall	0.0181389	0.386321	-0.290306	0.0142627	0.106498	0.523421	0.115582	-0.263922	0.0748743	-0.255437	0.330311
cn2230	pollen Ole e 1 allergen and extensin family protein	Ia. Cell wall	0.639241	0.199579	-0.114902	0.00146995	-0.0857308	-0.0403581	0.289558	-0.606661	-0.127444	-0.885932	0.758488
cn2468	pollen Ole e 1 allergen and extensin family protein	Ia. Cell wall	0.327326	-0.105804	0.150922	-0.444153	-0.0821288	-0.283343	-0.28876	-0.848752	-0.56207	-0.914343	0.352273
cn2469	pollen Ole e 1 allergen and extensin family protein	Ia. Cell wall	0.275028	0.0173301	-0.0871232	-0.0379413	-0.0408316	0.0826424	0.113048	0.0428062	0.0696041	-0.171252	0.240856
cn2556	pollen Ole e 1 allergen and extensin family protein	Ia. Cell wall	-0.664472	-1.15828	-0.666093	-0.996245	-0.747714	-0.360866	-0.658834	-0.362776	-0.564412	0.204645	-0.769057
cn2560	pollen Ole e 1 allergen and extensin family protein	Ia. Cell wall	-0.436368	-0.463974	-0.400617	-0.689641	-0.310665	-0.254054	-0.666744	0.1094	-0.568339	-0.153982	-0.414356
cn264	pollen Ole e 1 allergen and extensin family protein	Ia. Cell wall	0.41582	-0.0158699	0.64193	-0.0622853	-0.138579	0.180349	0.218902	0.693087	0.0746193	1.40826	-1.33364
cn4094	pollen Ole e 1 allergen and extensin family protein	Ia. Cell wall	-0.462806	-0.602132	0.365557	1.86063	1.76291	1.9633	1.4227	-0.00694394	0.701511	1.02208	-0.320568
cn5161	pollen Ole e 1 allergen and extensin family protein	Ia. Cell wall	0.0881043	0.273959	0.450296	-0.502977	-0.155016	-0.18526	-0.557989	-0.124874	-0.85358	-0.486917	-0.366663
cn5559	pollen Ole e 1 allergen and extensin family protein	Ia. Cell wall	-0.24235	0.0293896	0.395866	-0.355133	-0.020603	0.629707	-0.0622978	0.158699	-0.186565	0.0425082	-0.229074
cn6310	pollen Ole e 1 allergen and extensin family protein	Ia. Cell wall	-0.0562821	0.0834911	0.129583	-0.0300686	0.274454	-0.0389863	0.0597626	-0.367282	0.393507	-0.0295349	0.423042
cn6311	pollen Ole e 1 allergen and extensin family protein	Ia. Cell wall	-1.27311	-3.41514	-0.916195	-3.57513	-2.96006	-2.6234	-3.19473	0.219701	-3.06734	0.374693	-3.44204
cn1217	polygalacturonase	Ia. Cell wall	-1.29286	-2.48059	-0.802674	-3.25891	-1.75501	-3.0292	-3.94678	0.16604	-4.30221	-2.59783	-1.70438
cn2079	polygalacturonase	Ia. Cell wall	-0.764931	-0.901419	-0.551421	-1.39072	-0.688387	-0.591229	-0.791395	-0.728334	-0.922521	-0.958645	0.0361246
cn2738	polygalacturonase	Ia. Cell wall	0.255229	0.179286	-0.363578	2.09742	2.25043	1.58369	3.64586	0.0943609	4.15958	4.36176	-0.20218
cn3348	polygalacturonase	Ia. Cell wall	0.0628883	-0.0725349	0.340431	-0.00619547	-0.0107006	-0.432335	0.115418	0.0425941	0.132673	0.279721	-0.147048
cn3615	polygalacturonase	Ia. Cell wall	-1.58395	-4.71293	-4.91914	-1.81562	-2.98574	-1.01296	-0.882024	-0.957382	-1.03395	2.92963	-3.96358
cn3860	polygalacturonase	Ia. Cell wall	-1.50869	-2.51988	-1.52211	-2.32713	-1.41179	-1.48057	-2.44376	-0.603214	-3.1459	-1.12095	-2.02495
cn4012	polygalacturonase	Ia. Cell wall	-1.28738	-2.78666	0.287048	0.403716	0.963547	1.33393	0.677048	-0.99983	0.00138211	0.988215	-0.986833
cn6064	polygalacturonase	Ia. Cell wall	3.07852	0.173519	-0.405398	-0.800108	-0.197509	-0.27333	-0.953166	3.42305	1.20849	1.11905	0.0894422
cn6292	polygalacturonase	Ia. Cell wall	-0.46344	-0.329108	0.268475	-0.271105	-0.141364	-0.447576	-0.333419	0.546621	-0.201309	0.287237	-0.488546
cn6293	polygalacturonase	Ia. Cell wall	-0.302142	-0.00292405	0.419963	-0.192369	-0.121122	0.150026	0.00965389	0.0636851	-0.144496	-0.134143	-0.0103539
cn6294	polygalacturonase	Ia. Cell wall	-0.162221	0.11276	-0.0828329	-0.184186	-0.366378	-0.207766	-0.189188	0.0225651	0.00273473	-0.174996	0.177731
cn6301	polygalacturonase	Ia. Cell wall	-0.422609	-0.257587	-0.2696	-0.144323	-0.664844	0.0496245	-0.0150586	-0.263739	0.0710017	-0.00393907	0.0749408
cn6302	polygalacturonase	Ia. Cell wall	-0.595418	-0.86103	-0.427275	-0.900605	-0.641979	-0.634425	-0.922157	-0.190444	-0.00941479	0.456736	-0.466151
cn6381	polygalacturonase	Ia. Cell wall	-0.00528786	0.390487	0.210785	0.280774	0.260684	0.0398176	-0.0210881	-0.559053	0.0460529	-0.525893	0.571946
cn6382	polygalacturonase	Ia. Cell wall	-0.926475	-0.671323	0.0530566	-0.669873	-0.152637	-0.330865	-1.09067	0.297767	-0.42074	-0.193637	-0.227104
cn7297	polygalacturonase	Ia. Cell wall	1.38051	3.36716	7.30831	4.62146	5.47027	5.01032	2.28656	-0.481816	2.46774	2.32535	0.142388
cn7658	polygalacturonase	Ia. Cell wall	2.08511	4.35027	3.74783	1.47193	2.4527	1.67801	0.726086	2.37625	1.6704	5.26426	-3.59386
cn7974	polygalacturonase	Ia. Cell wall	-1.06048	-2.19375	-1.20787	-1.69158	-0.974983	-1.04672	-1.78816	-0.764682	-2.18143	-0.818774	-1.36266
cn8272	polygalacturonase	Ia. Cell wall	0.191795	-1.11948	-1.4278	-0.545119	-0.654191	-1.00676	-0.12089	-0.0415149	0.858366	8.23364	-7.37527
GO_dr001P0003O11_F_ab1	polygalacturonase	Ia. Cell wall	-0.147764	1.79164	1.76015	2.34337	2.90074	3.43259	2.35904	-1.05039	1.84979	1.3855	0.464292
GO_dr001P0010L08_F_ab1	polygalacturonase	Ia. Cell wall	-0.316252	-0.351582	0.0478184	-0.206034	-0.458213	-0.514948	-0.218328	-0.361355	-0.472909	-0.487272	0.0143629
GO_dr001P0012G06_F_ab1	polygalacturonase	Ia. Cell wall	-0.201086	-0.0582953	-0.0705457	0.88421	0.124869	2.75623	1.38278	2.27663	1.6887	1.65007	0.0386336
GO_dr001P0020E02_F_ab1	polygalacturonase	Ia. Cell wall	0.51311	-0.273484	0.331472	0.459244	0.421381	2.28401	1.24676	1.25899	1.24831	1.33634	-0.0880369
GO_dr004P0001H12_F_ab1	polygalacturonase	Ia. Cell wall	-0.811303	-1.68086	-0.0851481	-2.44785	-1.63095	-1.77083	-2.50257	-0.294728	-2.57935	0.0425617	-2.62191
GO_dr004P0015B16_F_ab1	polygalacturonase	Ia. Cell wall	-2.15497	-2.80609	-2.17722	3.18136	3.89921	5.10715	4.24612	-2.49906	1.4824	-0.198348	1.68075
GO_dr004P0016D02_F_ab1	polygalacturonase	Ia. Cell wall	-1.83528	-2.42751	-1.13675	-2.32271	-1.3226	-1.41141	-2.21797	-1.78761	-2.82944	-1.71053	-1.11891
GO_drpoolB-CL4304Contig1	polygalacturonase	Ia. Cell wall	-0.0581683	-0.0586501	0.425794	-0.261784	0.283207	0.0722442	-0.42074	1.04301	-1.27108	-0.0120111	-1.25907
GO_drpoolB-CL5535Contig1	polygalacturonase	Ia. Cell wall	-0.450177	-1.24761	-0.468108	-0.931328	-1.24927	-1.12803	-1.14449	0.395231	-1.56987	0.131232	-1.7011
GO_drpoolB-CL6337Contig1	polygalacturonase	Ia. Cell wall	-0.898897	-0.436724	-0.186704	-0.903149	-0.569725	-0.746312	-1.22368	-0.948711	-0.41855	-0.0809338	-0.337616
GO_drpoolB-CL8188Contig1	polygalacturonase	Ia. Cell wall	0.463608	-0.451162	3.45124	2.2834	4.20865	4.77116	2.73563	0.298708	1.90966	2.67088	-0.761221
GO_drpoolB-CL9156Contig1	polygalacturonase	Ia. Cell wall	-1.73775	-1.75453	-0.281781	-2.25271	-1.69111	-1.30692	-2.11237	0.24412	-1.9093	0.883971	-2.79327
GO_drs12P0007H16_F_ab1	polygalacturonase	Ia. Cell wall	-0.39396	-2.18336	0.295362	1.11087	0.305152	2.16421	1.73246	-0.229114	0.473907	2.16937	-1.69547
GO_drs12P0007H16_R_ab1	polygalacturonase	Ia. Cell wall	-1.1691	-2.84707	-0.0555069	0.821573	0.165583	1.7914	1.38092	-0.498525	0.269739	1.67023	-1.40049
GO_drs21P0009K07_F_ab1	polygalacturonase	Ia. Cell wall	1.16411	3.24939	2.62455	-1.81264	-2.02297	-1.1566	-1.89683	-1.98885	2.79396	4.8128	-2.01884
IP_PHBS011I14u	polygalacturonase	Ia. Cell wall	-2.62425	-2.68013	-1.8179	2.78316	4.02177	5.27516	3.88678	-2.79625	1.29412	0.183538	1.11058
SG_SGN-U211896	polygalacturonase	Ia. Cell wall	0.0297402	-0.124846	0.419371	-0.309674	0.0817514	0.275438	-0.277982	-0.0338383	-0.0254162	0.0354157	-0.0608319
cn10315	polygalacturonase (pectinase)	Ia. Cell wall	-0.297772	-0.63301	0.0436993	-0.125749	-0.34858	-0.288362	-0.276257	0.201951	-0.188217	0.0246727	-0.21289
cn4011	polygalacturonase (pectinase)	Ia. Cell wall	-0.559615	-1.28887	-0.448396	-0.484197	-0.244629	-0.0787831	-0.573464	-0.420651	-0.419546	-0.720542	0.300996
GO_drpoolB-CL260Contig1	polygalacturonase (pectinase) family protein	Ia. Cell wall	-1.78016	-5.12677	-4.76766	-2.7025	-2.59619	-0.541202	-1.48414	-0.942434	-1.80796	2.98644	-4.79441
GO_drpoolB-CL9530Contig1	polygalacturonase (pectinase) family protein	Ia. Cell wall	-2.2316	-3.30104	1.07249	4.20158	4.0735	5.28151	4.77264	1.73132	1.0274	0.760435	0.266961
GO_drpoolB-CL9648Contig1	polygalacturonase (pectinase) family protein	Ia. Cell wall	-0.229522	-1.08329	-0.384419	-0.592424	-0.627253	-0.512803	-0.704047	0.137908	-0.779382	0.673405	-1.45279
GO_drpoolB-CL1588Contig1	polygalacturonase / pectinase	Ia. Cell wall	0.38333	-0.435296	0.000956374	1.31618	1.86837	1.07344	2.60274	1.12953	3.50669	4.10387	-0.597177
cn3627	polygalacturonase 7	Ia. Cell wall	0.18064	0.253694	0.199881	2.81185	4.95386	5.75648	3.67501	-0.836986	0.489857	0.122755	0.367102
cn2862	polygalacturonase inhibitor protein	Ia. Cell wall	-0.390795	0.0625457	-0.367791	-1.65665	-0.469045	-1.2359	-1.51867	-1.25189	-2.53639	-2.57445	0.0380647
cn8773	polygalacturonase inhibitor protein	Ia. Cell wall	0.999629	2.10241	1.94931	0.250149	1.42552	0.663417	-0.63504	0.666543	-1.58745	-0.426352	-1.1611
IP_PHBS010K16u	polygalacturonase inhibitor protein	Ia. Cell wall	1.79716	5.8818	5.33225	5.49361	6.66866	6.74169	5.58735	-0.457858	7.43435	8.0929	-0.658547
cn4452	polygalacturonate 4-alpha-galacturonosyltransferase	Ia. Cell wall	-0.810874	-0.973226	-0.569476	-1.19044	-0.7246	-0.671175	-1.22234	-0.524431	-1.53947	-0.929367	-0.610098
GO_drpoolB-CL3628Contig1	polygalacturonate 4-alpha-galacturonosyltransferase	Ia. Cell wall	-0.318497	-0.977107	0.0682138	-0.322874	-0.142457	-0.0969023	-0.388781	-0.0498846	-0.954672	0.0878862	-1.04256
GO_drpoolB-CL7627Contig1	polygalacturonate 4-alpha-galacturonosyltransferase	Ia. Cell wall	1.41768	-0.0158462	-0.182665	-1.66823	-2.09295	-1.73543	-1.38193	2.93604	-0.182286	1.15266	-1.33494
GO_drpoolB-CL8469Contig1	polygalacturonate 4-alpha-galacturonosyltransferase	Ia. Cell wall	0.494185	0.0395873	-0.0288228	-0.80448	-0.534006	-0.466507	-0.720916	1.43914	-1.20397	-0.480756	-0.723216
GO_drpoolB-CL8640Contig1	polygalacturonate 4-alpha-galacturonosyltransferase	Ia. Cell wall	-0.0239557	-0.344679	-0.0866036	-0.568782	-0.658182	-0.495862	-0.509703	0.465378	-0.837644	-0.377213	-0.46043
IP_PHBS006D12u	polygalacturonate 4-alpha-galacturonosyltransferase	Ia. Cell wall	0.168286	-1.35867	0.152264	-1.10374	-0.462212	-0.531315	-1.15826	-0.283456	-1.1425	-0.395387	-0.747118
SG_SGN-U210323	polygalacturonate 4-alpha-galacturonosyltransferase	Ia. Cell wall	3.7124	0.576963	0.554865	-0.130865	-0.278334	0.170694	-0.221435	1.81612	0.000685259	0.164889	-0.164204
cn2839	proline-rich cell wall protein	Ia. Cell wall	-0.600349	-1.01294	-0.825415	-4.53859	-4.30499	-4.72916	-3.76407	-0.722102	-4.886	-4.81886	-0.0671458
cn8083	proline-rich cell wall protein	Ia. Cell wall	3.55422	6.68031	6.78004	6.24821	7.1363	7.14774	6.5571	2.09464	4.17647	2.54778	1.62869
cn8084	proline-rich cell wall protein	Ia. Cell wall	3.15202	5.70502	5.61229	5.10879	5.72908	5.6886	5.44921	1.63024	3.92352	1.68458	2.23894
GO_drpoolB-CL870Contig1	proline-rich cell wall protein	Ia. Cell wall	-0.720412	-1.14575	-1.54537	-1.39821	-4.50579	-0.688701	-0.272132	-2.08917	-0.813046	-1.99823	1.18519
cn4571	proline-rich family protein	Ia. Cell wall	-0.620874	-1.0829	0.535318	-1.94533	-1.16843	-1.74959	-1.76216	-0.571793	-2.13187	-1.59762	-0.534254
GO_dr004P0002B04_F_ab1	proline-rich family protein	Ia. Cell wall	-0.545785	-1.23394	1.47851	0.438072	1.7135	1.14205	0.00719655	-0.507653	-1.58948	1.71688	-3.30637
GO_dr004P0008L07_F_ab1	proline-rich family protein	Ia. Cell wall	0.00224832	0.208193	-0.151034	3.60977	3.84466	5.69276	4.55533	0.0435901	4.01124	4.22915	-0.217909
GO_dr004P0023C05_F_ab1	proline-rich family protein	Ia. Cell wall	-1.59761	-2.45893	-2.09104	-3.56956	-3.56599	-2.99878	-3.61418	-0.498944	-3.76478	-6.31044	2.54565
GO_drpoolB-CL5862Contig1	proline-rich family protein	Ia. Cell wall	-0.865539	-1.38241	1.00374	2.70685	2.50509	2.42335	1.81341	-1.2129	1.31112	2.15729	-0.846165
GO_drpoolB-CL8312Contig1	proline-rich family protein	Ia. Cell wall	0.794505	0.607734	0.389398	-0.0934014	-0.125361	-0.242158	-0.101642	1.17432	0.270349	0.866366	-0.596017
SG_SGN-U211051	proline-rich family protein	Ia. Cell wall	0.292406	0.433531	0.687458	2.90401	2.62969	1.96709	3.81789	-0.869177	3.32831	2.45661	0.871695
cn10412	proline-rich protein	Ia. Cell wall	0.241957	-0.0830593	-0.0212853	-0.193429	-0.482193	-0.709892	0.138351	-0.186243	-0.25626	-0.283458	0.0271979
cn10413	proline-rich protein	Ia. Cell wall	-0.00552641	-0.289103	0.0753727	-0.749896	-0.859033	-0.343573	-0.561704	-0.282151	-1.00629	-0.740499	-0.265789
cn1122	proline-rich protein	Ia. Cell wall	-0.727174	-2.46257	-3.35228	-7.22445	-5.13544	-5.55136	-6.96688	-0.965804	-7.69084	-5.67384	-2.017
cn1544	proline-rich protein	Ia. Cell wall	0.0673514	-0.443467	-0.504963	-0.457761	-1.00451	-0.677608	-0.786708	-0.270707	-0.873137	-1.00022	0.127085
cn1791	proline-rich protein	Ia. Cell wall	0.0341549	-0.3119	-0.395085	-0.314519	-0.155488	-0.636246	-0.192342	-0.0743519	-0.391397	-0.148735	-0.242663
cn1792	proline-rich protein	Ia. Cell wall	-0.289424	-0.368672	-0.0404469	-0.664201	-0.0483309	-0.0576442	-0.491229	-0.0499943	-0.266851	-0.0756169	-0.191234
cn1793	proline-rich protein	Ia. Cell wall	0.0471448	-0.082311	0.45505	-0.512944	0.348223	-0.239322	-0.399895	0.394106	-0.0618215	0.0541091	-0.115931
cn1794	proline-rich protein	Ia. Cell wall	-1.08073	-2.33231	-1.49394	-5.25731	-3.67508	-4.68857	-6.60914	-0.378476	-9.8524	-9.56488	-0.287527
cn203	proline-rich protein	Ia. Cell wall	-0.887514	0.0803782	-0.466173	-0.85655	-0.529685	-0.945119	-0.836735	-1.44618	-0.622592	-6.0325	5.40991
cn2179	proline-rich protein	Ia. Cell wall	1.22533	0.150371	0.571416	-0.643498	-0.273392	-0.594201	-0.423119	-0.252945	-0.565475	-0.89607	0.330595
cn2180	proline-rich protein	Ia. Cell wall	-0.319528	-0.687991	-0.205843	-0.324452	-0.551012	-0.301611	-0.551597	-0.631786	-0.612894	-1.05971	0.446821
cn2181	proline-rich protein	Ia. Cell wall	-0.124513	-0.14059	-0.103326	-0.561858	-0.405742	-0.392574	-0.225611	-0.25842	-0.81792	-1.61634	0.798416
cn2182	proline-rich protein	Ia. Cell wall	0.122736	-0.474249	-0.325769	-1.29764	-0.961281	-0.973545	-1.17677	-0.276469	-1.19553	-1.27088	0.0753527
cn2183	proline-rich protein	Ia. Cell wall	-0.655823	-1.39016	-1.51968	-4.6871	-3.1693	-4.23501	-6.21	-1.01636	-7.17433	-7.68762	0.513286
cn2184	proline-rich protein	Ia. Cell wall	-0.186627	-0.274028	-0.305504	-0.10201	-0.145291	-0.127443	-0.548815	-0.176985	-0.0562725	0.307137	-0.363409
cn2185	proline-rich protein	Ia. Cell wall	-0.634793	-1.12535	-1.01937	-1.76433	-1.16559	-1.03553	-1.66099	-0.0114018	-1.23642	-1.95904	0.722615
cn2186	proline-rich protein	Ia. Cell wall	-0.0418414	-0.920102	-0.97588	-2.01495	-1.68261	-1.94174	-2.56437	-0.702792	-1.75704	-2.84585	1.08881
cn2187	proline-rich protein	Ia. Cell wall	-0.499768	-1.24743	-1.07546	-3.94185	-2.08646	-3.20453	-4.76567	-0.141274	-7.79655	-7.7332	-0.0633569
cn2840	proline-rich protein	Ia. Cell wall	-0.55647	-1.34235	-1.50631	-6.15669	-7.49722	-8.238	-5.61953	-0.468807	-6.17852	-6.51036	0.33184
cn8678	proline-rich protein	Ia. Cell wall	0.517045	1.23919	2.09708	1.71225	2.37157	1.94798	1.6387	-0.359815	-0.849736	6.44632	-7.29606
GO_drpoolB-CL6565Contig1	proline-rich protein precursor	Ia. Cell wall	-0.829738	-0.868517	-0.449276	-0.407087	-0.0453781	0.269365	-0.220154	-0.745043	-0.976062	-0.207891	-0.768171
GO_dr004P0006O15_F_ab1	RHAMNOGALACTURONAN XYLOSYLTRANSFERASE	Ia. Cell wall	-1.29771	-1.87708	0.226856	-1.28832	0.272167	0.397711	-1.1935	-0.399683	-1.9286	-0.479807	-1.4488
GO_dr004P0006N19_F_ab1	secondary cell wall-related glycosyltransferase	Ia. Cell wall	-0.64811	-1.28909	0.0109117	-2.23547	-1.53178	-0.864121	-1.80494	1.78454	-1.29186	2.50811	-3.79997
GO_drpoolB-CL3042Contig1	secondary cell wall-related glycosyltransferase	Ia. Cell wall	-0.842835	-1.20819	-0.213571	-1.83498	-1.79012	-1.56831	-1.60938	0.535188	-1.69789	0.632412	-2.3303
IP_PHBS006K05u	secondary cell wall-related glycosyltransferase	Ia. Cell wall	-1.46329	-3.40002	-0.394452	-2.1388	-2.25585	-1.18521	-1.8178	-1.06351	-2.38954	-0.442882	-1.94666
cn3476	structural constituent of cell wall	Ia. Cell wall	0.225559	0.21744	-0.00415351	-1.06778	-0.216345	-0.52729	-0.90844	0.601733	-1.63873	-1.20705	-0.431683
GO_drpoolB-CL5500Contig1	structural constituent of cell wall, putative [Ricinus communis]	Ia. Cell wall	-0.0664186	-0.220937	0.597745	5.23703	1.34177	5.2547	6.6426	0.11305	6.7888	7.02744	-0.238637
GO_drpoolB-CL7681Contig1	structural constituent of cell wall, putative [Ricinus communis]	Ia. Cell wall	-0.00417261	-0.672437	0.305814	6.37712	1.16393	6.41656	7.19958	0.362301	7.1115	6.43905	0.672451
GO_drpoolB-CL6159Contig1	tyrosine-rich hydroxyproline-rich glycoprotein	Ia. Cell wall	4.86751	5.4112	5.94943	6.6433	6.80924	6.79242	7.05287	-0.524603	6.07008	8.29749	-2.22742
cn6843	UDP-3-O-[3-hydroxymyristoyl] glucosamine N-acyltransferase	Ia. Cell wall	-0.188719	-0.227014	0.679169	0.524174	0.846884	0.995786	0.388469	-1.12328	0.322906	0.281757	0.0411487
cn542	UDP-apiose/xylose synthase	Ia. Cell wall	-0.200545	-0.322322	-0.234938	-1.17917	-0.786824	-0.848105	-0.798194	-0.278713	-1.38638	-0.546419	-0.839961
cn6063	UDP-apiose/xylose synthase	Ia. Cell wall	1.25058	-0.0615511	0.0480535	-0.550349	-0.121157	0.108865	-0.317225	1.47836	0.136083	0.587936	-0.451853
cn8007	UDP-apiose/xylose synthase	Ia. Cell wall	0.125279	-0.829164	0.0345102	-0.954276	-0.870816	-0.0769949	-1.00728	-0.0281791	-0.770869	0.115233	-0.886102
cn5701	UDP-arabinose 4-epimerase	Ia. Cell wall	0.735444	1.24097	1.364	0.682134	1.30379	1.20915	1.11015	1.89709	0.227929	0.875353	-0.647424
cn3558	UDP-Glc-4-epimerase	Ia. Cell wall	-0.354322	-0.624645	-0.189662	-1.573	-0.23794	-0.741497	-1.62632	-0.170303	-0.753187	0.942219	-1.69541
cn5147	UDP-Glc-4-epimerase	Ia. Cell wall	-0.371853	-0.470111	-0.329665	-1.02004	-0.520229	-1.00968	-1.22039	-0.249541	-0.476946	0.627033	-1.10398
cn5148	UDP-Glc-4-epimerase	Ia. Cell wall	-0.357598	-0.680058	-0.225599	-1.40973	-0.471416	-0.816912	-1.5719	-0.0755028	-0.629616	0.942703	-1.57232
cn7770	UDP-Glc-4-epimerase	Ia. Cell wall	-1.03778	-1.03554	-0.968106	-1.12902	-0.998856	-0.444538	-0.207736	-0.390952	-0.504586	-0.150944	-0.353642
GO_dr001P0019F12_F_ab1	UDP-Glc-4-epimerase	Ia. Cell wall	-0.201968	-0.322821	-0.238412	0.135023	-0.0577733	-0.437393	-0.0965681	-0.646346	-0.25872	-0.494082	0.235362
GO_drpoolB-CL4999Contig1	UDP-Glc-4-epimerase	Ia. Cell wall	-0.706791	-1.73214	-0.708799	-2.00268	-0.930286	-0.0519996	-1.13396	0.573661	-1.51144	-0.106866	-1.40457
GO_drpoolB-CL6994Contig1	UDP-glucose 4-epimerase	Ia. Cell wall	0.731935	1.21972	1.2288	1.145	0.904567	1.08328	1.17132	2.17217	0.752115	1.21686	-0.464744
cn2829	UDP-glucuronate 4-epimerase	Ia. Cell wall	0.853834	0.209448	0.00732292	-0.341535	-0.464483	-0.522627	-0.447872	1.81995	-0.00948486	1.32928	-1.33877
cn3062	UDP-glucuronate 4-epimerase	Ia. Cell wall	-0.540208	-0.46367	-0.503316	-0.867612	-1.08401	-1.13028	-0.71947	-0.524845	-0.920289	-0.104933	-0.815356
cn5240	UDP-glucuronate 4-epimerase	Ia. Cell wall	0.219168	-0.385597	-0.195924	-0.986577	-0.882457	-1.01007	-0.905722	0.123167	-1.38275	-1.22218	-0.160565
cn6243	UDP-glucuronate 4-epimerase	Ia. Cell wall	0.0256413	0.408989	0.00266316	-0.768513	-0.422327	-0.595314	-0.586803	0.453047	-0.864293	-0.234584	-0.629709
cn9354	UDP-glucuronate 4-epimerase	Ia. Cell wall	0.849744	0.0715663	0.474953	-0.524695	0.247265	0.0546317	-0.663061	1.78089	-0.451949	1.13	-1.58195
DC243726_1	UDP-glucuronate 4-epimerase	Ia. Cell wall	2.29197	1.61382	1.48323	0.640124	0.627531	0.619275	0.87128	1.64522	1.5049	2.44626	-0.941363
GO_dr004P0017H12_F_ab1	UDP-glucuronate 4-epimerase	Ia. Cell wall	0.62988	-0.248213	-0.740036	-0.528648	0.221833	0.242261	-1.03815	1.28016	-1.66803	0.552265	-2.2203
GO_drpoolB-CL2459Contig1	UDP-glucuronate 4-epimerase	Ia. Cell wall	0.270182	-0.185369	-0.000455231	-1.12319	-1.00282	-1.15665	-1.07696	0.182636	-1.99044	-1.92617	-0.0642651
GO_drpoolB-CL2801Contig1	UDP-glucuronate 4-epimerase	Ia. Cell wall	-0.496104	-0.523552	-0.112232	-0.666259	0.20085	0.216916	-0.595548	0.0345764	-0.621605	0.797327	-1.41893
GO_drpoolB-CL6724Contig1	UDP-glucuronate 4-epimerase	Ia. Cell wall	-0.117814	-1.01196	-0.0499153	-0.850038	-0.210698	0.0968681	-0.388108	-0.113206	-0.994709	-0.225694	-0.769015
GO_drpoolB-CL7257Contig1	UDP-glucuronate 4-epimerase	Ia. Cell wall	2.0011	1.09437	1.27178	0.241208	0.763772	0.775985	0.472002	1.14631	1.17372	1.98185	-0.808135
GO_drpoolB-CL8192Contig1	UDP-glucuronate 4-epimerase	Ia. Cell wall	0.557897	-0.821062	-0.047737	-1.31728	-0.435206	-0.969447	-1.2816	-0.395534	-1.07355	-0.543554	-0.530001
cn1091	UDP-glucuronate decarboxylase	Ia. Cell wall	1.92726	1.1876	1.77659	1.5933	1.72583	2.09369	1.98733	2.91405	1.70043	3.48725	-1.78682
cn1636	UDP-glucuronate decarboxylase	Ia. Cell wall	1.61066	1.23636	1.89355	1.39749	2.03753	2.44845	1.82005	3.15962	1.0439	3.37567	-2.33177
cn5146	UDP-glucuronate decarboxylase	Ia. Cell wall	-0.602533	-1.18566	-0.323461	-1.11242	-1.20092	-1.11069	-0.769487	-0.383247	-0.643746	-0.409515	-0.234232
cn6397	UDP-glucuronate decarboxylase	Ia. Cell wall	0.337169	0.333157	0.438764	0.117291	0.0863694	-0.0270302	0.179707	-0.859667	0.0846234	-0.802595	0.887219
GO_dr004P0002J11_F_ab1	UDP-glucuronate decarboxylase	Ia. Cell wall	-0.315395	-0.575236	0.409747	-1.09896	-1.11879	-0.861434	-0.909167	0.0349484	-1.07818	2.33709	-3.41527
cn1322	UDP-L-rhamnose synthase	Ia. Cell wall	-0.1372	-0.710796	-0.237298	-0.357409	-0.408795	-0.251761	-0.0694614	0.0531343	-0.241646	0.21874	-0.460386
cn5109	UDP-L-rhamnose synthase	Ia. Cell wall	0.737859	0.541396	0.33785	0.37066	0.192688	0.235818	0.578545	0.310519	-0.049668	-0.512043	0.462375
GO_drpoolB-CL2539Contig1	UDP-L-rhamnose synthase	Ia. Cell wall	-0.0703557	-0.186315	0.00217556	-0.446514	-0.39695	-0.329359	-0.278025	1.09715	-0.883924	0.178843	-1.06277
cn9605	UDP-N-acetylglucosamine transferase	Ia. Cell wall	0.727868	-0.804821	-0.0459066	-0.789946	-0.333794	-0.523907	-0.969868	0.156036	-0.547975	-0.516982	-0.0309937
cn9606	UDP-N-acetylglucosamine transferase	Ia. Cell wall	-0.273045	-0.464596	0.438594	-0.846137	0.212619	-0.545534	-0.72	-0.600493	-0.836861	-1.36015	0.523287
cn3371	UDP-N-acetylglucosamine--peptide N-acetylglucosaminyltransferase	Ia. Cell wall	0.281543	-0.24877	0.257901	0.260413	0.333884	0.398107	0.334971	0.0852227	0.167594	0.0330124	0.134582
cn3372	UDP-N-acetylglucosamine--peptide N-acetylglucosaminyltransferase	Ia. Cell wall	0.261497	-0.253745	0.110527	-0.382215	0.147032	0.11315	-0.32153	0.261748	0.157146	0.462245	-0.305099
GO_drpoolB-CL5510Contig1	UDP-N-acetylmuramoylalanyl-D-glutamyl-2,6- diaminopimelate-D-alanyl-D-alanine ligase	Ia. Cell wall	-2.16662	-0.785902	-0.259294	-0.517086	0.127725	0.135524	-0.578688	-1.22202	-0.883714	-0.501361	-0.382352
cn5756	UDP-n-acteylglucosamine pyrophosphorylase	Ia. Cell wall	-0.167261	-0.190589	0.223777	-0.117007	0.237924	0.163377	-0.121122	0.218119	-0.101983	-0.0923632	-0.00961981
cn5758	UDP-n-acteylglucosamine pyrophosphorylase	Ia. Cell wall	-0.487243	-0.571575	-0.574317	-0.57405	-0.729723	-0.585452	-0.948432	0.759978	-1.12448	-1.22955	0.105067
GO_drpoolB-CL3032Contig1	UDP-n-acteylglucosamine pyrophosphorylase	Ia. Cell wall	-0.275653	-0.19446	-0.0265674	-0.190034	-0.133994	-0.122544	-0.390257	0.259765	-0.630736	-0.418878	-0.211858
GO_drpoolB-CL7377Contig1	xylanase	Ia. Cell wall	-0.80311	-1.23289	-0.388907	-0.629858	-0.391217	-0.318037	-0.511414	-0.508182	-0.90483	-0.0130778	-0.891752
GO_drpoolB-CL3242Contig1	xylogen protein	Ia. Cell wall	0.0430432	-0.153359	-0.268146	-0.747584	0.0620877	-0.0570363	-0.477156	0.324959	-0.966818	1.59171	-2.55853
cn10463	Xyloglucan 6-xylosyltransferase	Ia. Cell wall	-0.0542319	0.0891599	0.82809	0.296788	0.0846517	-0.09828	0.319117	-0.880275	0.534094	-0.312764	0.846858
cn8022	xyloglucan endotransglucosylase	Ia. Cell wall	3.77634	3.38949	2.54467	1.59442	0.801574	0.590517	2.22212	4.05854	3.12833	5.75352	-2.62519
cn1288	xyloglucan endotransglucosylase/hydrolase	Ia. Cell wall	-1.08042	-2.75872	-1.06891	-2.00853	-0.731061	-1.3016	-1.79387	-0.421644	-1.56769	-0.0979095	-1.46978
cn728	xyloglucan endotransglucosylase/hydrolase	Ia. Cell wall	-0.788922	-0.578832	-1.96932	-4.60665	-3.91858	-5.32595	-3.84047	0.610126	-3.33212	-1.40984	-1.92228
GO_dr001P0014M15_F_ab1	xyloglucan endotransglucosylase/hydrolase	Ia. Cell wall	3.2072	2.62332	2.68484	0.986878	1.79574	1.4101	1.18015	1.63736	1.8547	2.52654	-0.67184
cn1760	xyloglucan endotransglucosylase-hydrolase	Ia. Cell wall	-0.0605279	0.380513	0.0976518	-1.43347	0.385973	0.0441487	-1.47003	1.27511	-0.577427	0.240507	-0.817934
cn342	xyloglucan endotransglucosylase-hydrolase	Ia. Cell wall	4.9766	4.21214	1.97939	-0.241084	-0.0910881	-0.826071	0.0849922	2.46371	4.59426	3.1616	1.43266
cn344	xyloglucan endotransglucosylase-hydrolase	Ia. Cell wall	4.06423	3.89162	2.40299	0.172509	0.364576	-0.607772	0.660306	1.97525	3.54254	2.17689	1.36564
cn345	xyloglucan endotransglucosylase-hydrolase	Ia. Cell wall	3.83057	3.1709	1.38752	-0.621575	-0.463996	-0.947943	-0.193677	1.82291	0.697024	-0.461775	1.1588
cn346	xyloglucan endotransglucosylase-hydrolase	Ia. Cell wall	7.1142	6.09258	4.41641	0.852949	1.51329	-0.171559	1.49393	5.34104	6.12744	6.08516	0.0422764
cn347	xyloglucan endotransglucosylase-hydrolase	Ia. Cell wall	4.63685	4.39054	3.32837	0.889927	1.08594	-0.056071	1.07678	2.56577	3.97594	2.68115	1.29479
cn513	xyloglucan endotransglucosylase-hydrolase	Ia. Cell wall	-0.358373	-1.83698	-1.1477	-5.59429	-4.32456	-6.14162	-6.71055	-0.217959	-8.67062	-8.84548	0.174868
cn514	xyloglucan endotransglucosylase-hydrolase	Ia. Cell wall	-0.466726	-1.30532	-0.441276	-1.56884	-0.930937	-0.921563	-0.822943	0.542669	-1.38988	-1.41667	0.0267944
cn5551	xyloglucan endotransglucosylase-hydrolase	Ia. Cell wall	2.74973	2.3549	2.42067	1.49696	1.93657	1.2385	1.62712	1.12237	2.26352	2.101	0.162523
cn826	xyloglucan endotransglucosylase-hydrolase	Ia. Cell wall	0.673629	0.41483	-0.0759205	-1.92286	-2.1426	-2.96267	-1.11534	0.554638	-0.743924	0.199113	-0.943037
DC240987_1	xyloglucan endotransglucosylase-hydrolase	Ia. Cell wall	-0.511123	-1.01177	-0.654948	-3.57018	-3.02093	-3.73365	-4.13845	-0.640125	-5.15514	-5.15115	-0.00399492
GO_dr004P0029B19_F_ab1	xyloglucan endotransglucosylase-hydrolase	Ia. Cell wall	1.79985	1.59895	1.5862	-3.31036	-2.27919	-3.84019	-3.26806	0.942541	-3.07048	-3.77054	0.70006
GO_drpoolB-CL6984Contig1	xyloglucan endotransglucosylase-hydrolase	Ia. Cell wall	2.44339	2.3132	-0.343733	-1.04746	-1.81001	-2.21558	-0.851077	4.61755	1.32776	4.39318	-3.06542
SG_SGN-U211116	xyloglucan endotransglycosylase XET2	Ia. Cell wall	0.904183	0.905442	-0.367341	-0.283403	-0.429869	-0.636573	-0.493403	0.659329	-0.285529	-0.157518	-0.128011
GO_drpoolB-CL6220Contig1	xyloglucan endotransglycosylase/hydrolase	Ia. Cell wall	-0.52544	-1.86039	1.31472	0.993215	1.13796	1.19966	1.37627	0.970978	1.31784	4.76664	-3.44879
cn6957	Xyloglucan galactosyltransferase	Ia. Cell wall	0.155946	0.356539	-0.10021	5.2824	1.09351	5.7385	6.61892	-0.0610454	5.98523	5.74608	0.239144
cn10221	Xyloglucan galactosyltransferase KATAMARI1	Ia. Cell wall	-0.452223	-0.0414718	-0.483971	-0.772123	-0.86033	-0.476687	-0.548117	0.726905	-0.996078	-0.549035	-0.447043
cn5667	Xyloglucan galactosyltransferase KATAMARI2	Ia. Cell wall	0.806591	-0.402876	0.381087	-0.848678	0.155641	0.357684	-0.985205	0.192144	-2.18151	-1.00665	-1.17486
GO_drpoolB-CL4893Contig1	xyloglucan glycosyltransferase	Ia. Cell wall	1.3589	0.704296	0.541662	-0.891691	-0.699881	-0.610156	-0.496833	1.20023	0.569795	1.2833	-0.713503
GO_drpoolB-CL7354Contig1	Xyloglucan glycosyltransferase	Ia. Cell wall	1.2664	0.456372	0.32842	-0.704228	-0.754206	-0.866482	-0.289581	0.755553	0.647279	1.24227	-0.59499
cn1210	xyloglucan:xyloglucosyl transferase	Ia. Cell wall	0.0714989	-0.291359	0.161939	0.152952	0.147579	0.30221	-0.0409444	0.575697	0.531103	0.396723	0.13438
cn4415	xyloglucan:xyloglucosyl transferase	Ia. Cell wall	-0.257633	-1.09862	-0.750333	-3.06368	-1.96002	-2.42133	-3.0116	-0.151991	-3.95689	-2.66577	-1.29112
cn6056	xyloglucan:xyloglucosyl transferase	Ia. Cell wall	0.538901	0.353883	0.418641	0.22833	0.371905	0.377255	0.216205	0.330364	0.288609	-0.0787936	0.367403
cn8026	xyloglucan:xyloglucosyl transferase	Ia. Cell wall	-0.241861	-1.14377	0.505788	-1.60965	-1.52756	-0.723923	-1.56129	0.199636	-0.954914	2.36497	-3.31988
GO_dr001P0019E16_F_ab1	xyloglucan:xyloglucosyl transferase	Ia. Cell wall	1.65156	1.01936	0.565689	-0.753246	-0.124202	0.0990832	-0.738771	3.35606	1.72017	5.19131	-3.47114
cn7935	xyloglucanase-specific endoglucanase inhibitor protein	Ia. Cell wall	3.92434	4.19152	1.10147	4.69286	1.56413	5.30967	5.70218	-0.0219535	5.87513	4.42619	1.44894
GO_drpoolB-CL9784Contig1	xyloglucanase-specific endoglucanase inhibitor protein	Ia. Cell wall	0.0949229	-0.136975	0.0204227	6.01315	3.4337	7.35625	6.99439	-0.0181135	7.10066	6.81389	0.286764
cn4354	xyloglucan-specific endoglucanase inhibitor protein	Ia. Cell wall	0.54418	-0.29187	0.266166	-0.88079	0.674906	-0.0718949	-1.39237	2.18471	-1.68838	1.37098	-3.05937
cn4355	xyloglucan-specific endoglucanase inhibitor protein	Ia. Cell wall	0.866109	-0.239366	0.273321	-0.408398	0.41897	-0.341325	-1.24141	2.49794	-1.26413	1.37001	-2.63413
cn4356	xyloglucan-specific endoglucanase inhibitor protein	Ia. Cell wall	0.358699	0.126492	0.600777	-1.07955	0.704597	-0.0861313	-1.29732	1.69593	-1.99266	0.13488	-2.12754
GO_drpoolB-CL2257Contig1	xyloglucan-specific endoglucanase inhibitor protein	Ia. Cell wall	0.808569	-0.267493	0.174457	-0.505478	0.541818	-0.12063	-0.999986	1.89094	-0.632936	1.73131	-2.36425
cn1097	1,4-alpha-glucan branching enzyme	Ib. Storage	-1.68137	-3.53029	-0.967378	-0.556913	-0.369632	-0.0838751	-0.544235	-1.39395	-1.31151	-2.55818	1.24667
GO_dr004P0022F20_F_ab1	1,4-alpha-glucan branching enzyme	Ib. Storage	-0.643999	-1.0481	-0.255596	0.132076	0.13045	0.0100646	0.142101	-0.454306	-0.697382	-1.14414	0.446762
GO_drpoolB-CL5493Contig1	1,4-alpha-glucan branching enzyme	Ib. Storage	-0.550906	-0.223925	-0.983132	-0.777637	-0.812779	-0.75042	-0.799418	-0.041735	-0.825464	-0.221208	-0.604256
cn6406	1,4-alpha-glucan-maltohydrolase	Ib. Storage	0.00760707	0.666057	0.136377	-0.481271	-0.0556503	-0.148652	-0.53044	0.713041	0.0726275	0.805144	-0.732517
cn6542	1,4-alpha-glucan-maltohydrolase	Ib. Storage	0.172943	0.624998	0.305025	-0.858992	-0.0856246	-0.180843	-1.03256	1.1029	-0.0465088	1.31181	-1.35832
SG_SGN-U209746	1,4-alpha-glucan-maltohydrolase	Ib. Storage	0.165698	0.651477	0.23747	-1.28616	-0.645728	-0.42086	-0.747861	-0.373849	-1.26073	-1.64326	0.382526
cn2073	11S globulin	Ib. Storage	0.0659691	-0.504859	0.253153	-1.85996	-1.80559	-1.85994	-2.58857	0.519767	-2.42041	-0.03214	-2.38827
cn4828	11S globulin	Ib. Storage	0.142625	0.163506	-0.102728	-0.154868	-0.275135	-0.151688	-0.0827904	-0.458225	0.5138	0.115461	0.398339
cn53	11S globulin	Ib. Storage	-0.342016	-1.14192	-0.135493	-1.47655	-0.558869	-0.577607	-1.79989	0.169706	-0.992761	-0.952407	-0.0403546
cn56	11S globulin	Ib. Storage	-0.16431	0.556501	1.07059	0.156118	0.782287	0.666462	-0.0172294	0.0686418	-0.323758	-0.913206	0.589448
cn57	11S globulin	Ib. Storage	-0.0632105	-0.183549	-0.400319	-0.482192	-0.607728	-0.250182	-0.532935	0.71331	0.29585	0.690375	-0.394524
cn58	11S globulin	Ib. Storage	-0.350664	-0.519662	-0.531507	-0.458625	-0.550818	-0.372055	-0.478119	0.0650145	-0.473938	-0.142412	-0.331526
cn59	11S globulin	Ib. Storage	0.313635	0.664159	0.947951	1.15733	-0.0527597	-0.213145	2.4109	0.228067	0.333435	0.0239181	0.309517
cn60	11S globulin	Ib. Storage	2.48543	1.18495	-0.574378	-1.68147	-1.1534	-1.04032	-1.65033	4.28041	-0.422906	0.0534465	-0.476353
cn61	11S globulin	Ib. Storage	0.00676969	-0.146063	-0.422851	0.0500797	-0.230479	0.0239211	-0.140077	-0.171465	0.087249	-0.170473	0.257722
cn1534	12S seed storage globulin precursor	Ib. Storage	0.53459	-0.239195	-0.158509	-0.0508034	0.159318	0.172953	0.0411388	0.136626	0.0624931	0.166372	-0.103879
cn2473	12S seed storage globulin precursor	Ib. Storage	-0.074399	0.513405	-0.0368693	0.287716	-0.339146	0.00622142	0.0324234	-0.437669	0.209451	-0.324106	0.533557
cn2486	12S seed storage globulin precursor	Ib. Storage	-0.937024	-0.290098	-1.38627	-2.38966	-2.14778	-2.58546	-2.10951	-0.140632	-2.6292	-0.689543	-1.93965
cn765	19 kDa oleosin	Ib. Storage	0.0231926	0.157297	0.0145865	-0.0976746	0.168512	0.190822	-0.0582085	0.40006	0.0229688	0.132702	-0.109733
cn266	2S albumin	Ib. Storage	0.965771	-0.0673	0.16074	-0.49133	-0.594564	-0.281551	-0.698945	0.353361	-0.236241	0.196316	-0.432557
cn50	2S albumin	Ib. Storage	-0.262946	-0.468826	-0.215568	-0.556872	-0.533413	-0.660265	-0.686028	0.190945	0.640491	0.242347	0.398143
cn507	2S albumin	Ib. Storage	2.30247	0.545154	-0.0270314	-0.386507	-0.0579612	-0.527318	-0.498887	1.14318	-0.0616051	0.0414287	-0.103034
cn51	2S albumin	Ib. Storage	0.878935	0.327853	-0.0344922	-0.560444	-0.294228	-0.233279	-0.455694	0.86349	0.184212	0.538067	-0.353855
cn9917	4-alpha-glucanotransferase	Ib. Storage	0.033686	-0.259092	0.284577	0.450582	-0.188752	0.362279	0.476813	-0.514948	0.0940623	-1.62055	1.71462
cn9918	4-alpha-glucanotransferase	Ib. Storage	0.107103	0.00917647	0.255257	0.678808	0.135972	0.247688	0.748267	-0.282132	0.553362	-0.676055	1.22942
GO_drpoolB-CL8364Contig1	4-alpha-glucanotransferase	Ib. Storage	-0.0933534	-0.0181682	0.202677	0.185337	0.25417	0.593092	0.238948	-0.631555	-0.232545	-1.49425	1.2617
cn4824	7S globulin	Ib. Storage	-1.46526	2.05337	-1.18696	-2.9494	-2.55648	-2.89326	-3.12972	-0.263618	-2.9816	-2.14934	-0.832261
cn4831	7S globulin	Ib. Storage	3.24662	3.31715	0.0953674	-0.359158	-0.272755	-0.124082	-0.696468	0.717362	-0.16837	-0.473892	0.305522
cn880	7S globulin	Ib. Storage	-1.66059	1.18196	-1.86945	-3.54235	-2.82367	-2.96983	-3.66928	-0.396876	-3.30498	-2.65105	-0.653935
SG_SGN-U209221	7S globulin	Ib. Storage	0.224981	-0.325892	0.127716	-0.760137	-0.00132099	0.184683	-0.749744	-0.267289	-0.306796	-0.2551	-0.0516962
cn8529	acid phosphatase class B family protein	Ib. Storage	0.423735	0.295112	-0.542148	5.26113	1.4854	4.68569	6.63561	-0.507742	7.02084	7.06607	-0.0452292
cn8530	acid phosphatase class B family protein	Ib. Storage	0.473477	0.214124	0.163701	7.10466	3.01485	5.83852	8.14314	-0.266635	8.41869	8.40332	0.0153665
GO_drpoolB-CL5477Contig1	acid phosphatase class B family protein	Ib. Storage	0.354377	0.651781	-0.424935	5.94597	2.07486	5.18706	7.29156	-0.537859	7.95031	7.60162	0.348691
cn10373	alpha-1,4-glucan-protein synthase	Ib. Storage	-0.344677	-0.0351084	-0.232361	1.15946	0.707392	3.69481	2.61514	-0.32663	1.43459	1.10146	0.333133
cn5961	alpha-1,4-glucan-protein synthase	Ib. Storage	0.11917	-0.0928473	0.121839	0.458291	0.345446	0.290486	0.616825	0.701307	0.265789	0.660877	-0.395089
cn6330	alpha-1,4-glucan-protein synthase	Ib. Storage	0.360958	0.40229	1.17798	5.52774	2.65617	7.29925	7.21619	0.335528	5.55266	5.59286	-0.040203
cn7077	alpha-1,4-glucan-protein synthase	Ib. Storage	-0.595069	-0.282372	-0.153771	3.2233	1.33333	4.9845	4.53885	0.331778	3.27328	3.71131	-0.438035
cn8798	alpha-1,4-glucan-protein synthase	Ib. Storage	0.747338	0.774761	0.546574	0.672094	0.434347	0.496558	0.678123	1.32896	0.35771	0.881156	-0.523446
cn8799	alpha-1,4-glucan-protein synthase	Ib. Storage	0.251737	-0.0328397	0.386615	-0.0929698	0.126353	0.377163	0.028932	0.044105	-0.112108	-0.258929	0.146822
cn8800	alpha-1,4-glucan-protein synthase	Ib. Storage	0.193177	-0.0317558	0.0701866	-0.112522	0.192855	0.078015	-0.0629559	0.73083	-0.61536	-0.440575	-0.174785
cn9323	alpha-1,4-glucan-protein synthase	Ib. Storage	0.108655	0.00493424	0.605645	0.6109	0.512991	0.883571	0.868002	1.1069	0.214988	0.947348	-0.73236
GO_dr001P0016H03_F_ab1	alpha-1,4-glucan-protein synthase	Ib. Storage	-0.131252	-0.552833	0.331338	1.01186	0.133739	0.790627	1.53253	1.00968	1.02369	2.30856	-1.28487
GO_dr004P0024I24_F_ab1	alpha-1,4-glucan-protein synthase	Ib. Storage	-0.0104058	-0.441164	0.908796	0.669766	1.27566	0.994222	0.535409	0.237439	-0.357659	0.318398	-0.676057
GO_drpoolB-CL1460Contig1	Alpha-1,4-glucan-protein synthase	Ib. Storage	0.474939	0.76454	0.967961	1.00423	0.642111	0.624884	1.28271	1.0622	1.00009	1.43022	-0.430133
GO_drpoolB-CL1781Contig1	alpha-1,4-glucan-protein synthase	Ib. Storage	-0.0349671	-0.396969	0.566847	0.888501	0.891275	1.05391	0.801364	0.14074	0.411385	0.702058	-0.290673
GO_drpoolB-CL2742Contig1	Alpha-1,4-glucan-protein synthase	Ib. Storage	0.0711133	-0.538183	0.358851	0.544113	0.290583	0.846833	0.887465	0.673103	0.460142	1.79802	-1.33788
cn5160	Alpha-glucan phosphorylase	Ib. Storage	0.140349	0.0171619	0.13053	0.628923	0.717758	0.534501	0.478306	0.360279	-0.934613	-1.66578	0.731168
cn5410	alpha-glucan phosphorylase	Ib. Storage	-1.01289	-2.97154	0.351463	-0.72446	1.23368	0.982738	-0.795148	-1.17053	-2.85121	-1.09894	-1.75227
cn5915	Alpha-glucan phosphorylase	Ib. Storage	-0.0433493	0.012683	-0.0341381	0.10381	0.753663	0.598698	0.0218174	0.523023	-1.29404	-1.51356	0.219525
cn8918	alpha-glucan phosphorylase	Ib. Storage	-0.637065	-2.11089	0.0359218	0.0928255	0.502166	0.349049	0.0573248	-1.16195	-1.04931	-0.463476	-0.585835
cn9115	Alpha-glucan phosphorylase	Ib. Storage	0.305248	0.733972	0.0625675	0.298594	0.445781	0.162209	0.269416	0.209267	-1.05049	-1.69613	0.645632
GO_drpoolB-CL5126Contig1	basic 7S globulin 2 or xyloglucan-specific fungal endoglucanase inhibitor protein	Ib. Storage	2.11927	5.93935	4.90549	4.82649	5.81107	5.25442	4.82812	0.644688	3.18993	3.08436	0.105565
cn10515	basic 7S globulin 2 precursor small subunit	Ib. Storage	-1.77571	-1.60367	-1.93683	-1.77851	-2.01455	-1.94721	-1.99078	0.271317	-1.95228	0.121304	-2.07359
GO_drpoolB-CL5176Contig1	basic 7S globulin 2 precursor small subunit	Ib. Storage	0.780832	0.456531	-3.06602	-2.92206	-2.37755	-2.27201	-2.57012	-0.757615	-0.543983	1.38663	-1.93062
GO_drpoolB-CL8878Contig1	basic 7S globulin 2 precursor small subunit	Ib. Storage	0.14238	0.263322	0.317694	7.21145	4.3655	8.66515	8.52694	0.0625802	8.03122	7.93155	0.0996697
cn6112	beta-amylase	Ib. Storage	-0.510011	-0.426166	-0.300567	0.0488558	-0.210277	0.0821012	-0.0678123	-0.899797	0.0130393	-0.463259	0.476298
GO_dr004P0002G09_F_ab1	beta-amylase	Ib. Storage	3.56034	1.29058	-0.218263	-1.76353	-0.578093	-1.44062	-2.451	2.2895	-2.89345	-3.91105	1.0176
GO_drpoolB-CL3456Contig1	beta-amylase	Ib. Storage	-0.698211	-0.323264	-0.101369	-0.170911	-0.237117	-0.208724	-0.548316	-0.28784	-0.634332	-0.792125	0.157793
GO_drpoolB-CL7349Contig1	beta-amylase	Ib. Storage	0.0502351	0.0742974	0.467329	-0.0576206	0.330169	-0.0842749	0.153476	-0.192267	0.262343	-0.0446068	0.306949
GO_drpoolB-CL9672Contig1	Beta-amylase	Ib. Storage	-0.208943	-0.50803	-0.0364342	0.381363	0.0105058	0.195159	0.366462	-0.1943	0.524165	0.433158	0.0910072
DY395371_1	beta-amylase	Ib. Storage	1.05662	-0.825492	0.349986	0.470449	0.766455	0.946314	0.439454	1.36738	0.727276	-0.588232	1.31551
IP_PHBS012J22u	beta-amylase PCT-BMY	Ib. Storage	0.340515	3.13572	0.230378	-0.964785	-0.86335	-0.713393	-0.824465	-0.380156	-1.05966	-1.75057	0.690912
cn7046	beta-amylase PCT-BMYI	Ib. Storage	2.57793	1.96844	0.142257	-1.17496	-0.6242	-1.31573	-1.72073	1.53149	-3.30207	-4.42335	1.12128
cn4726	caleosin	Ib. Storage	0.0982216	-0.0924807	0.110675	0.0316819	-0.156572	0.0889897	-0.340023	0.334993	-0.23348	-0.52167	0.288189
GO_dr001P0014M04_F_ab1	caleosin	Ib. Storage	-1.23846	-1.44445	-1.20001	2.81787	-1.45429	-1.15652	3.86613	-0.18808	3.87438	4.77026	-0.89588
GO_dr004P0004D12_F_ab1	chloroplast alpha-glucan water dikinase	Ib. Storage	0.0196001	-1.00638	-0.508883	-0.044218	-0.256703	0.107371	-0.103802	-0.645133	-0.395579	-1.58388	1.1883
cn442	Ferritin	Ib. Storage	-0.577513	-1.57938	-0.696578	-0.938586	-0.639559	-0.833014	-1.06633	-0.151816	-0.022345	-0.422336	0.399991
cn6532	Ferritin	Ib. Storage	-0.553387	-1.37525	0.281206	-1.12014	0.265698	0.63126	-1.14595	0.28317	-0.626554	0.161029	-0.787583
cn2481	globulin-like protein	Ib. Storage	0.244019	0.0455619	0.076021	-0.329644	0.236459	0.323975	-0.620228	0.459994	0.601833	-0.0584729	0.660306
cn3819	glycogen phosphorylase	Ib. Storage	-0.742914	-1.75438	-0.518239	-0.951347	-0.389268	-0.139156	-0.741813	-0.860131	-0.675983	-0.601382	-0.0746006
cn8947	Glycogen synthase	Ib. Storage	-0.522847	-0.814413	-0.738597	-0.995388	-0.838923	-0.69877	-0.8731	-0.154618	-1.21269	-0.25193	-0.960756
GO_drpoolB-CL6924Contig1	glycogen synthase	Ib. Storage	-0.0423204	-0.0186399	-0.0914731	-0.0364201	0.268311	0.080269	0.118768	0.0658627	-0.140166	-0.226367	0.0862015
cn8384	granule-bound starch synthase	Ib. Storage	-1.58608	-3.44924	-1.1927	-1.25662	-0.479333	-0.69202	-1.2946	-0.657999	-2.99868	-3.96488	0.966196
GO_drpoolB-CL8968Contig1	granule-bound starch synthase	Ib. Storage	-1.64988	-3.63785	-1.44167	-1.03073	-0.913779	-1.07334	-1.21992	-0.638376	-2.95803	-3.8951	0.937076
DY395674_1	isoamylase	Ib. Storage	-1.79454	-3.21016	-1.30486	-1.57261	-1.34252	-1.21976	-1.70178	-1.41501	-2.38	-2.98818	0.608179
DY396127_1	isoamylase	Ib. Storage	-1.97626	-3.12891	-1.29756	-1.41373	-1.53297	-1.18188	-1.67215	-1.32717	-2.50457	-3.00805	0.503489
GO_dr004P0022D20_F_ab1	isoamylase	Ib. Storage	-1.41439	-2.40673	-0.544297	-0.639392	-0.435202	-0.20634	-0.805969	-1.60839	-1.64287	-1.77571	0.132834
cn2472	legumin-like protein	Ib. Storage	-0.721935	-0.466076	-1.28839	-2.0827	-1.51241	-1.66321	-1.7078	-0.114714	-1.96431	-0.0177106	-1.9466
cn2952	lipid body membrane protein	Ib. Storage	1.34333	0.230519	1.2691	2.02154	4.00271	4.03608	2.46175	0.87256	-4.17891	-0.30474	-3.87417
cn632	oleosin	Ib. Storage	-0.551737	-0.570225	-0.700978	2.95868	2.94448	5.48166	3.91661	0.47507	0.592466	1.35423	-0.761763
cn3242	oleosin 3	Ib. Storage	1.57646	-0.0379629	-0.974217	-0.684261	-0.221771	-0.732708	-1.00682	2.04872	0.0564763	0.600484	-0.544008
cn4864	oleosin L-isoform	Ib. Storage	-0.156204	-0.980097	-0.0124858	3.22458	4.20429	6.2404	3.41392	0.209302	-0.895675	0.180054	-1.07573
GO_drpoolB-CL9034Contig1	patatin family protein	Ib. Storage	-0.258707	-0.579753	0.120684	-0.280454	-0.447734	-0.369624	-0.455202	0.665834	-0.920246	-0.393581	-0.526665
GO_drpoolB-CL5613Contig1	Patatin T5	Ib. Storage	-0.286997	-0.717363	-0.592165	-1.29433	0.0109418	-0.0530211	-1.21452	0.214487	-1.56489	0.359214	-1.92411
GO_drpoolB-CL7233Contig1	Patatin T5	Ib. Storage	-2.27825	-1.77529	0.336277	-0.934903	-0.000161647	-0.711019	-1.66346	-1.27553	-2.70798	-0.0537022	-2.65428
cn2883	Patatin-like protein	Ib. Storage	-0.0619607	-1.07234	-0.547109	-0.633446	-0.105736	0.0460751	-0.84663	-0.272167	-0.161768	0.761121	-0.922888
cn2884	Patatin-like protein	Ib. Storage	-2.04663	-1.62954	0.453213	-0.262256	-0.0602268	-0.517795	-1.05699	-1.1864	-1.97031	0.441841	-2.41215
cn9547	Patatin-like protein	Ib. Storage	-0.150104	-0.188376	0.268496	2.31277	0.717151	3.29355	4.02171	-0.386132	4.67436	5.04973	-0.375371
cn9548	Patatin-like protein	Ib. Storage	-0.994407	-1.28978	-0.121807	-1.22578	-1.04014	-1.4929	-1.88456	-0.521118	-0.767318	-1.0995	0.33218
EB175069_1	Patatin-like protein	Ib. Storage	-0.230692	0.125155	0.128097	-0.0282562	-0.057716	-0.18582	0.0918528	0.194591	-0.125614	-0.0555569	-0.0700569
GO_dr004P0011G14_F_ab1	Patatin-like protein	Ib. Storage	-0.951938	-2.01572	-1.46006	2.90774	3.20007	4.74572	3.46555	-0.483637	2.81089	4.09137	-1.28048
GO_dr004P0032E07_F_ab1	Patatin-like protein	Ib. Storage	-0.56318	-1.77803	-0.570288	-2.10744	-2.1582	-2.3939	-1.80805	-0.559452	-1.69585	-0.856959	-0.838894
GO_drpoolB-CL1952Contig1	Patatin-like protein	Ib. Storage	0.285097	-0.513622	-0.245756	2.40793	0.115132	2.70169	4.09277	-0.56052	4.27086	4.38339	-0.112532
GO_drpoolB-CL1952Contig2	Patatin-like protein	Ib. Storage	0.499248	-0.413623	-0.78079	2.02885	0.315445	2.79414	4.12438	-0.71972	4.41913	4.16446	0.254667
GO_drpoolB-CL8782Contig1	Patatin-like protein	Ib. Storage	-0.148246	-0.41637	-0.230762	-0.0832697	0.180642	0.349667	-0.146001	0.246186	0.0177253	1.118	-1.10027
GO_drpoolB-CL7990Contig1	patatin-like protein 1	Ib. Storage	3.20457	-0.484936	0.0998236	0.604446	1.24985	0.400905	0.509746	0.216967	5.10577	5.28639	-0.180616
cn2882	patatin-like protein 2	Ib. Storage	-0.13283	-0.59743	-0.621668	-0.46699	0.134614	0.142634	-0.481275	0.171027	-0.24715	0.988823	-1.23597
GO_drpoolB-CL3696Contig1	SHRUNKEN SEED 1	Ib. Storage	-0.232916	-1.98618	-0.0506181	-0.00672803	0.696089	0.893664	0.0294205	0.244176	-0.132388	1.19948	-1.33187
cn3424	Soluble starch synthase	Ib. Storage	0.0579834	-1.18859	-0.370692	-0.466918	-0.712578	0.219857	-0.185166	-1.1571	-0.773538	-1.69791	0.924371
GO_drpoolB-CL8983Contig1	Soluble starch synthase	Ib. Storage	-0.995982	-2.05288	-0.835084	-0.520286	-0.549798	-0.669253	-0.614834	-0.628383	-1.4338	-2.62558	1.19178
cn3849	starch associated protein	Ib. Storage	0.357945	-1.05046	-0.703966	0.333235	0.0466502	0.56678	0.441483	-0.877537	-0.129922	-1.52728	1.39736
cn8917	starch phosphorylase	Ib. Storage	-0.0694288	-0.618817	-0.315354	-0.88157	-0.175286	-0.383646	-0.831988	-0.790775	-0.464336	-0.851712	0.387376
cn6717	starch synthase	Ib. Storage	-0.118432	-0.373682	0.285799	0.0542734	0.00103122	0.434071	0.145947	-0.403757	-0.350203	-1.22883	0.878623
cn9039	starch synthase	Ib. Storage	-1.48577	-3.23375	-0.520682	-0.444459	0.147988	0.31002	-0.610387	-0.0843712	-1.27917	-0.953426	-0.32574
GO_dr004P0011A22_F_ab1	starch synthase	Ib. Storage	-1.82924	-4.87742	-2.16041	-1.87604	-1.70413	-1.67683	-2.04849	-0.984694	-1.58692	-0.700109	-0.886815
GO_drs13P0005A17_R_ab1	starch synthase	Ib. Storage	-1.26924	-3.46696	-1.37948	-0.804831	-0.988656	-1.00406	-1.035	-0.741344	-2.47431	-3.62912	1.15482
SG_SGN-U211286	starch synthase	Ib. Storage	-0.669409	-1.28785	-0.33418	-0.608546	-0.114891	-0.365449	-0.783798	0.439786	-1.73781	-2.04626	0.308451
cn6188	steroleosin	Ib. Storage	0.540663	0.0679826	0.203574	-0.150649	-0.0309507	-0.278203	-0.469942	1.60823	0.687045	-0.376034	1.06308
cn6171	vicilin	Ib. Storage	0.152247	-0.173162	-0.0624208	-0.222859	-0.238111	-0.39787	-0.407308	-0.450254	0.0551007	-0.372732	0.427832
cn6225	vicilin	Ib. Storage	-0.338147	-0.883051	-0.0500587	-0.911743	-0.431022	-0.716506	-0.92577	0.47892	-0.608748	-0.198361	-0.410387
cn94	vicilin	Ib. Storage	0.301866	2.58128	0.405722	0.496818	1.43801	0.920679	0.625678	0.15779	0.601704	0.74606	-0.144356
SG_SGN-U209222	vicilin	Ib. Storage	-0.00451615	-0.104273	0.338313	-0.6518	0.0456962	-0.105153	-0.798596	0.418383	-0.772228	-0.675895	-0.096332
SG_SGN-U209902	vicilin	Ib. Storage	0.0135867	-0.111825	-0.00167024	0.0565464	-0.413997	0.146655	0.405349	-0.173445	0.215168	-0.142173	0.357341
SG_SGN-U210737	vicilin	Ib. Storage	0.192369	-0.184481	-0.33107	-0.0682914	-0.156709	0.44973	0.380325	0.20995	-0.084764	-0.100332	0.0155678
cn1162	actin	II. Cytosceleton	0.182327	-0.20735	0.437387	-0.253797	-0.29511	0.121092	-0.168187	-0.808244	-0.17722	-1.01935	0.842129
cn2150	actin	II. Cytosceleton	0.123835	-0.458422	-0.47141	-1.36978	-1.78042	-0.939476	-0.716821	1.19131	-1.2118	0.353007	-1.5648
cn4196	actin	II. Cytosceleton	0.23322	-0.100436	-0.195176	-0.536039	-0.269849	-0.550178	-0.513283	-0.116892	0.0422296	-0.163251	0.205481
cn4372	actin	II. Cytosceleton	-0.232798	-0.521593	-0.220202	-0.805474	-0.47485	-0.257413	-0.760827	-0.141371	-1.15346	-1.6082	0.454742
cn4436	actin	II. Cytosceleton	0.180133	-1.4545	0.387959	-0.211304	0.275995	0.0863288	-0.384833	0.486123	0.191913	1.42401	-1.2321
GO_drpoolB-CL4889Contig1	actin	II. Cytosceleton	-0.501867	-0.267402	-0.0562598	-1.66784	-0.667165	-0.819307	-2.63035	0.563999	-3.02081	0.272262	-3.29307
cn4129	actin related protein	II. Cytosceleton	-0.773469	-1.26101	-0.269142	-0.342834	-1.08524	-0.65269	-0.40188	-0.614369	-0.293126	0.0522014	-0.345328
cn9099	actin related protein	II. Cytosceleton	-0.198248	0.223415	0.427211	0.232576	0.585751	0.223215	0.222729	0.297011	0.18972	0.238699	-0.0489785
GO_dr001P0010D23_F_ab1	actin related protein	II. Cytosceleton	-0.579236	0.0257655	0.503069	0.746664	1.09706	1.26321	0.653974	-0.0363152	0.742807	0.75587	-0.0130626
GO_drpoolB-CL9388Contig1	actin related protein	II. Cytosceleton	-0.0784087	-0.497958	0.538761	0.54783	1.12518	1.28312	0.564885	-0.483626	0.738558	0.918616	-0.180058
cn2434	alpha tubulin	II. Cytosceleton	-0.456056	-0.386648	-0.17688	-0.354996	-0.491964	-0.0515087	-0.281768	-0.375634	-0.485236	-0.278223	-0.207013
cn7793	alpha tubulin	II. Cytosceleton	-1.00821	-1.63392	0.408554	1.16449	2.00992	1.94005	1.11972	-0.990118	0.804956	2.76053	-1.95558
GO_drpoolB-CL7909Contig1	alpha tubulin	II. Cytosceleton	-1.17971	-1.74577	0.321123	1.1148	1.93314	1.97398	1.06069	-1.39393	0.50431	2.38602	-1.88171
GO_drpoolB-CL7101Contig1	Ankyrin	II. Cytosceleton	-0.599393	-0.349561	-0.288914	-0.0978491	-0.257384	-0.333805	-0.15961	-0.281211	-0.289629	-0.730534	0.440906
SG_SGN-U212312	ankyrin	II. Cytosceleton	-0.0343227	-0.14039	-0.580286	-0.257597	-0.220452	-0.226771	-0.0866786	0.0931845	-0.111442	0.144108	-0.25555
GO_dr004P0003G22_F_ab1	ankyrin repeat family protein	II. Cytosceleton	-0.799699	-0.577499	0.871809	0.8079	0.886088	0.827166	0.549324	-0.728397	-0.099857	-0.600763	0.500906
GO_dr004P0014D17_F_ab1	ankyrin repeat family protein	II. Cytosceleton	0.433812	0.194261	0.448697	-0.325819	0.159929	0.142171	-0.369261	0.517205	-0.122844	0.336042	-0.458885
GO_drpoolB-CL6958Contig1	ankyrin repeat family protein	II. Cytosceleton	0.342758	0.290997	0.386009	0.018091	0.441994	0.540009	0.154802	0.449239	-0.139279	0.259533	-0.398812
cn2002	annexin	II. Cytosceleton	0.0243097	-0.477047	-0.0111294	-0.668895	-0.0524663	-0.180498	-0.713979	0.556539	-0.664691	0.34444	-1.00913
cn1657	beta-tubulin	II. Cytosceleton	-0.111827	-0.257121	-0.330897	0.0527278	-0.186821	-0.299312	0.00227967	-0.18707	0.186669	0.529897	-0.343228
cn2408	beta-tubulin	II. Cytosceleton	-0.0829557	-0.538336	0.106728	0.398902	0.551571	0.632854	0.514636	0.35084	-0.103981	0.0965965	-0.200577
cn2410	beta-tubulin	II. Cytosceleton	0.146133	-0.365018	0.836121	-0.000190403	0.295526	0.489387	-0.271271	0.0514782	-0.00181687	0.102855	-0.104672
GO_drpoolB-CL2614Contig1	beta-tubulin	II. Cytosceleton	-0.536612	-0.563361	-0.919989	-1.78872	-1.40772	-1.96605	-1.96979	-0.710431	-1.7919	-0.797462	-0.994434
GO_drpoolB-CL4632Contig1	beta-tubulin cofactor	II. Cytosceleton	-0.251119	-0.753186	-0.190652	-0.131338	-0.24393	-0.233516	-0.206537	-0.0710332	0.027354	0.120816	-0.0934619
GO_drpoolB-CL5151Contig1	katanin	II. Cytosceleton	0.633559	-0.294376	0.677963	1.62616	1.20258	2.16766	2.0352	0.193508	2.00712	1.21803	0.789098
GO_drpoolB-CL7662Contig1	katanin	II. Cytosceleton	0.569026	0.17276	1.00508	1.90112	1.56077	2.40085	2.4123	0.262395	1.95309	0.867574	1.08552
DY395327_1	kinesin	II. Cytosceleton	-0.711273	-1.73047	0.0653134	1.9579	1.78475	2.08757	1.63734	-0.234318	1.14762	1.53234	-0.384715
GO_dr001P0011H13_F_ab1	kinesin	II. Cytosceleton	-0.536042	-1.34394	0.558875	1.69163	2.35306	2.42188	1.24694	-0.402839	0.961491	1.86083	-0.899343
GO_dr004P0005H03_F_ab1	kinesin	II. Cytosceleton	-0.891574	-1.5975	0.237185	2.2163	2.3471	2.49527	1.92941	-0.827739	1.34805	2.38381	-1.03576
GO_dr004P0009M13_F_ab1	kinesin	II. Cytosceleton	-1.032	-2.14394	-0.632786	-0.900639	-0.613138	-0.191363	-0.551948	-0.557138	-0.954067	-0.663892	-0.290175
GO_dr004P0010F18_F_ab1	Kinesin	II. Cytosceleton	-0.607441	-1.12514	0.956626	2.38225	2.56793	2.84138	2.10258	-0.341227	1.62225	2.62863	-1.00638
GO_drpoolB-CL5659Contig1	KINESIN (microtubule motor)	II. Cytosceleton	-0.735276	-1.41419	0.377217	1.7997	2.29815	2.45439	1.72009	-1.09359	1.11071	2.51529	-1.40458
GO_drpoolB-CL4469Contig1	kinesin heavy chain	II. Cytosceleton	-0.556321	-0.0710182	0.470273	-0.595054	0.0566643	0.327621	-0.639057	-0.738253	-0.873588	-1.49076	0.617175
SG_SGN-U212460	Kinesin heavy chain,	II. Cytosceleton	0.0123489	-0.227753	0.232263	-0.398979	-0.115522	-0.228372	-0.556643	-0.362426	-0.649705	0.403435	-1.05314
DC241580_1	kinesin light chain	II. Cytosceleton	0.0899549	0.0496193	-0.0334546	-0.7456	-0.0592659	-0.469016	-0.707413	0.109831	-0.682995	-0.875004	0.192009
GO_dr004P0015N01_F_ab1	kinesin like protein	II. Cytosceleton	-1.47855	-4.96406	-4.10467	-5.26177	-5.05097	-5.6516	-5.5811	-0.680081	-5.32052	-8.39668	3.07616
cn3150	kinesin motor family protein	II. Cytosceleton	-0.114053	-0.741918	-0.00349416	-0.0845876	-0.091741	0.325481	-0.0725683	0.135262	-0.244781	-0.0235473	-0.221233
cn8687	kinesin related protein	II. Cytosceleton	-0.591691	-1.34179	0.609905	2.19137	2.49843	2.55896	1.86273	-0.906046	1.47805	2.42544	-0.947387
cn9370	kinesin related protein	II. Cytosceleton	-0.670244	-2.23498	0.13561	-1.54718	-0.22049	0.232961	-1.43962	-0.191038	-1.59069	0.762463	-2.35315
cn9371	kinesin related protein	II. Cytosceleton	-0.154264	-0.0822561	0.425205	0.0588955	0.491109	0.210064	-0.245542	0.406647	0.147643	0.102998	0.0446446
GO_dr004P0004D22_F_ab1	kinesin related protein	II. Cytosceleton	-0.394807	-0.623044	-0.171245	-0.778186	-0.495555	-0.467075	-0.752562	-0.0295473	-0.73463	-0.0758054	-0.658824
GO_drpoolB-CL1173Contig1	kinesin related protein	II. Cytosceleton	0.275248	-0.0954271	0.226863	-1.07423	-0.804084	-0.936803	-0.986435	-0.281957	-1.29693	-0.949067	-0.347862
GO_drpoolB-CL5470Contig1	kinesin related protein	II. Cytosceleton	-0.486061	-1.67102	-0.326407	-0.720885	-0.586902	-0.405884	-0.567967	-0.105284	-1.06256	-0.223108	-0.839448
GO_drpoolB-CL9297Contig1	kinesin related protein	II. Cytosceleton	-0.637502	-1.50688	-0.557931	-0.665821	-0.966861	-0.735853	-0.705522	-0.215669	-1.13762	-0.528339	-0.609281
GO_drs13P0004F17_F_ab1	kinesin related protein	II. Cytosceleton	0.165317	-0.184163	0.346816	-1.40966	-0.739646	-0.898543	-1.41945	0.0720794	-1.59225	-0.739096	-0.853156
SG_SGN-U211205	kinesin related protein	II. Cytosceleton	0.382909	-0.927573	0.306919	-2.36548	-1.80736	-1.42637	-1.98758	0.328589	-2.19863	-0.952693	-1.24594
GO_dr004P0032P04_F_ab1	microtubule binding	II. Cytosceleton	-0.284603	-0.684667	1.55474	2.75784	3.07681	3.33448	2.24447	-0.419458	1.58989	2.09694	-0.507048
GO_drpoolB-CL8085Contig1	microtubule binding	II. Cytosceleton	-2.17561	-2.57994	-0.96275	-1.73953	-1.41375	-1.67076	-1.59644	-0.392069	-1.25553	0.762683	-2.01822
GO_dr004P0001C24_F_ab1	microtubule bundling polypeptide	II. Cytosceleton	-0.188088	-0.500602	-0.126629	-0.104895	-0.207467	-0.211731	-0.167643	0.000327281	-0.465812	-0.197493	-0.268319
GO_dr001P0019C10_F_ab1	microtubule-associated protein	II. Cytosceleton	-1.21335	-1.49116	0.0136397	-0.311534	0.222564	0.385575	-0.132535	-1.26923	-0.995409	-0.571694	-0.423715
GO_dr004P0002B21_F_ab1	microtubule-associated protein	II. Cytosceleton	-1.20914	-1.74905	-0.224462	-0.0934651	-0.0983606	0.176577	-0.0687406	-1.24467	-0.824353	-0.456059	-0.368294
GO_drpoolB-CL1844Contig1	microtubule-associated protein	II. Cytosceleton	-0.717216	-1.26451	-0.0686442	-0.60113	0.0337355	0.154686	-0.622616	-0.258648	-1.03593	-0.101966	-0.933965
GO_drpoolB-CL4922Contig1	microtubule-associated protein	II. Cytosceleton	-0.701824	-0.904565	-0.109718	-0.0856051	-0.14073	-0.00332698	-0.0339634	-0.185328	-0.560849	-0.176526	-0.384323
cn10071	microtubule-associated protein MAP65-1a	II. Cytosceleton	-0.503148	-1.24388	0.446063	0.774413	1.04292	1.0752	0.202359	-0.318582	-0.0972519	0.647712	-0.744964
GO_drpoolB-CL3379Contig1	microtubule-associated protein MAP65-1a	II. Cytosceleton	0.620097	0.373776	0.0659168	-0.714842	0.0280465	-0.22402	-0.898852	2.00808	-0.948738	-0.382641	-0.566097
SG_SGN-U210229	myosin	II. Cytosceleton	-0.248062	-0.526939	-0.265516	-0.420876	-0.363286	0.0985155	-0.245761	0.0162522	-0.554298	-0.186271	-0.368027
cn3465	myosin 9	II. Cytosceleton	-0.701329	-1.84178	-0.299924	-1.21053	-1.06716	-1.00568	-1.55602	-0.48731	-1.73	-0.0675469	-1.66246
cn9372	Myosin heavy chain	II. Cytosceleton	-1.24949	-2.27546	-0.670541	-1.65255	-0.361135	-0.662611	-1.60754	-0.698188	-1.75469	-0.482681	-1.27201
GO_dr004P0019G03_F_ab1	Myosin heavy chain	II. Cytosceleton	-0.358183	-1.56052	-0.283579	-1.04313	-0.648585	-0.445332	-0.911083	-1.32118	-1.28325	0.70983	-1.99308
GO_drpoolB-CL5314Contig1	Myosin heavy chain	II. Cytosceleton	-1.02609	-1.78864	-0.377251	-0.955944	-0.641368	-1.00623	-1.22353	-0.33617	-1.56012	-0.83085	-0.729265
GO_drpoolB-CL7192Contig1	Myosin heavy chain	II. Cytosceleton	-0.183026	-0.895203	-0.174413	-0.42147	-0.746955	-0.471501	-0.468823	0.31879	-0.337974	0.113258	-0.451232
cn5562	Myosin heavy chain-like protein	II. Cytosceleton	-0.97542	-2.00262	0.550594	0.568081	1.49934	1.80512	0.390373	-0.290074	-0.856217	-0.180765	-0.675452
GO_drpoolB-CL4904Contig1	Myosin heavy chain-like protein	II. Cytosceleton	-0.896318	-1.8755	-0.214682	-0.867946	-0.355547	-0.645686	-1.03575	-0.262049	-1.10494	-0.160534	-0.944406
GO_drpoolB-CL6377Contig1	myosin heavy chain-like protein	II. Cytosceleton	-0.875505	-1.33097	-0.607899	-1.58551	-0.587068	-1.01526	-1.51503	-0.61312	-1.693	-0.986769	-0.706235
GO_drpoolB-CL6789Contig1	myosin heavy chain-like protein	II. Cytosceleton	-0.59886	-1.16078	-0.46341	-1.58606	-0.312972	-0.518585	-1.35796	-0.815417	-1.10866	-0.420483	-0.688178
GO_drpoolB-CL6818Contig1	Myosin heavy chain-like protein	II. Cytosceleton	-0.510131	-1.46252	0.578141	1.15463	1.35861	1.61073	0.930739	-0.546403	0.316432	0.305011	0.0114205
cn3599	myosin heavy chain-related	II. Cytosceleton	1.50425	1.19131	0.561389	-0.552105	-0.338593	-0.552436	-0.8351	1.57358	0.508461	1.70888	-1.20042
cn4388	myosin heavy chain-related	II. Cytosceleton	-0.945024	-1.47398	0.0943259	-2.33256	-1.19299	-0.892712	-2.47955	-0.11321	-2.19501	0.779808	-2.97482
DC244615_1	myosin heavy chain-related	II. Cytosceleton	-0.173221	-0.933371	-0.230971	-1.10068	-0.262299	0.015776	-0.879808	-0.146969	-0.648098	0.152344	-0.800442
DY395588_1	myosin heavy chain-related	II. Cytosceleton	-1.08033	-1.01268	0.469787	-0.379127	0.125096	0.413743	-0.539421	-0.637021	-0.762271	-0.411397	-0.350873
GO_dr004P0010A08_F_ab1	myosin heavy chain-related	II. Cytosceleton	-2.30287	-3.92545	-1.59702	-0.0328669	0.539305	1.45255	0.452268	-2.84461	0.0962998	-0.750448	0.846748
GO_dr004P0018M21_F_ab1	myosin heavy chain-related	II. Cytosceleton	-0.795739	-0.556067	-0.241056	-0.147655	-0.235755	-0.26067	-0.632305	-0.875617	-0.483767	-0.82615	0.342383
SG_SGN-U211792	myosin heavy chain-related	II. Cytosceleton	1.75329	1.52691	2.32535	3.2096	2.95114	4.31957	3.93826	1.42405	2.82683	2.05035	0.776479
GO_drpoolB-CL6435Contig1	myosin heavy chain-related or kinetochore protein nuf2	II. Cytosceleton	-0.447867	-0.920562	0.46102	0.928344	1.32071	1.42127	0.769691	0.0628594	0.079534	0.486415	-0.406881
cn2856	myosin XI	II. Cytosceleton	-0.124138	-0.0755243	-0.0820868	-0.546313	-0.331041	-0.506182	-0.543458	0.102229	-0.521802	-0.297413	-0.224389
GO_dr001P0014D18_F_ab1	myosin XI	II. Cytosceleton	1.54019	1.30767	0.835999	-0.468059	-0.95141	-0.942878	-0.729154	2.47553	-0.138726	0.996437	-1.13516
GO_dr004P0012B17_F_ab1	myosin XI	II. Cytosceleton	1.10267	1.01718	0.665973	-0.332181	-0.571872	-0.629209	-0.53172	1.98617	-0.327441	0.761784	-1.08923
GO_drpoolB-CL9609Contig1	myosin XI	II. Cytosceleton	-0.516678	-0.42737	0.243457	0.704827	0.536598	0.868033	0.609977	-0.486529	0.297133	0.128359	0.168775
GO_drs31P0006O11_F_ab1	myosin XI	II. Cytosceleton	0.360523	-0.168678	0.104015	-0.618456	-0.276486	-0.417066	-0.495384	0.559705	-0.828163	0.136402	-0.964565
SG_SGN-U208768	myosin XI-2	II. Cytosceleton	-0.0863213	-0.412498	0.12787	-0.711694	-0.219064	0.0983396	-0.380172	0.20807	-0.379687	-0.0102937	-0.369393
GO_drpoolB-CL4906Contig1	Paramyosin	II. Cytosceleton	-0.82635	0.627394	-1.81325	-1.66113	-1.06017	-1.3501	-1.61876	-0.0334191	0.420599	0.121768	0.298831
GO_dr004P0032H05_F_ab1	structural constituent of cytoskeleton	II. Cytosceleton	-0.0537283	-0.390016	0.488329	-0.107935	-0.319585	-0.280303	-0.266397	0.370166	-0.71925	0.035706	-0.754956
cn573	tubulin	II. Cytosceleton	-0.660823	-1.76019	-0.670196	-0.729496	-0.934723	-0.669688	-0.450955	-0.835957	-0.895516	0.0569212	-0.952437
cn6004	tubulin	II. Cytosceleton	-0.158964	-0.260564	-0.0725651	-0.510052	0.0422777	-0.244216	-0.494376	-0.215162	-0.694115	-0.118583	-0.575532
GO_drs12P0009P12_F_ab1	Villin	II. Cytosceleton	-0.776506	-0.562244	-0.478476	-2.29506	-0.792686	-1.46024	-1.63045	0.283981	-2.91225	-1.55671	-1.35554
GO_drpoolB-CL8268Contig1	acin-binding	II. Cytoskeleton	-0.502942	-0.823288	-0.0831798	-0.836833	-0.372658	-0.574059	-0.923993	0.309508	-1.41617	0.0559251	-1.47209
cn10070	Actin	II. Cytoskeleton	-0.563387	-1.22811	0.275519	-0.326843	0.0944286	0.284986	-0.359418	-0.473838	-0.579167	-0.199809	-0.379358
cn1159	actin	II. Cytoskeleton	-0.030344	-0.187638	-0.486744	-0.251251	-0.444771	-0.309153	-0.396716	0.0194629	-0.220772	0.156504	-0.377276
cn1160	actin	II. Cytoskeleton	0.0274251	0.156796	-0.0851698	-0.252414	-0.304489	-0.124456	-0.072378	0.172865	-0.103447	0.308503	-0.41195
cn1161	actin	II. Cytoskeleton	-0.133238	0.17361	0.23251	-0.198437	-0.20811	-0.201712	-0.295081	-0.478354	-0.133194	-0.581531	0.448337
cn1163	actin	II. Cytoskeleton	0.646256	0.190698	0.265839	-1.73339	-0.440459	-0.96269	-1.84802	0.321974	-2.36453	-2.75895	0.394418
cn1164	actin	II. Cytoskeleton	-0.108347	-0.0599003	-0.150722	-0.350423	-0.136627	-0.243195	-0.213959	-0.258403	-0.241186	0.00204977	-0.243236
cn1165	actin	II. Cytoskeleton	0.372004	0.1171	-0.0857815	-0.834615	-0.445103	-0.644315	-0.802648	-0.477257	-0.936707	-1.5045	0.567796
cn1532	actin	II. Cytoskeleton	0.0908327	0.0854325	-0.686809	-1.65623	-1.56954	-1.47914	-0.821845	0.789148	-1.54506	-0.720353	-0.824709
cn1810	actin	II. Cytoskeleton	0.453395	0.114012	-0.636764	-1.38625	-1.80529	-2.20577	-1.02524	0.303205	-1.69034	-1.97959	0.289252
cn1811	actin	II. Cytoskeleton	-0.172807	0.23374	-0.162932	-0.245607	-0.400733	0.156815	-0.183209	0.0590122	-0.199803	-0.188161	-0.0116415
cn1812	actin	II. Cytoskeleton	-0.148602	-0.00679817	-0.212555	-0.145904	-0.0500432	0.163578	-0.216271	0.0092129	-0.0770343	0.0486974	-0.125732
cn1813	actin	II. Cytoskeleton	0.357998	0.36662	0.260315	-0.21935	-0.0354062	0.243879	-0.0054976	-0.942018	0.116808	-0.757856	0.874664
cn2151	actin	II. Cytoskeleton	-0.96731	-0.677418	-0.61288	-1.40809	-0.953277	-0.642136	-1.06119	0.361792	-1.36268	-0.363412	-0.999269
cn4435	actin	II. Cytoskeleton	0.108881	-0.452646	-0.0511098	-1.06277	-0.195378	-0.458252	-1.15899	-0.0357324	-0.828444	0.325092	-1.15354
cn4437	actin	II. Cytoskeleton	0.254748	-1.36337	0.15738	-0.0191554	0.0637049	0.0134264	-0.292004	0.362182	0.244474	0.931023	-0.686549
cn6343	actin	II. Cytoskeleton	-0.839202	-2.80004	-0.542913	-2.7235	-1.84235	-1.679	-2.68714	-0.150771	-2.89693	-0.880356	-2.01657
cn7284	actin	II. Cytoskeleton	-0.406517	-0.994665	-0.313748	-1.84138	-0.854373	-1.26808	-2.36951	-0.156694	-2.06695	-2.28557	0.218623
cn9643	actin	II. Cytoskeleton	-0.174286	-0.180639	-0.0893088	-0.880774	-0.235299	-0.350134	-1.31768	0.340151	-1.09938	0.844862	-1.94424
cn9977	actin	II. Cytoskeleton	-0.190579	-0.993049	0.675187	-1.21525	0.435781	0.537068	-1.1443	-0.0690273	-0.984258	0.0215223	-1.00578
DC240475_1	actin	II. Cytoskeleton	-1.07094	0.429081	0.0370649	-1.90327	-0.547177	-1.13512	-2.45117	-0.231043	-4.65991	-0.247605	-4.41231
DC241150_1	actin	II. Cytoskeleton	-0.0276986	-0.280874	-0.0646975	-1.7395	-0.675048	-0.858666	-1.6955	0.416502	-1.65741	-0.982064	-0.675346
DC241557_1	actin	II. Cytoskeleton	0.243409	0.116145	0.0144359	-0.943147	0.153035	-0.378838	-0.667082	0.698347	-0.500529	-0.298684	-0.201845
DC244493_1	actin	II. Cytoskeleton	-0.0820914	-0.136316	-0.0610987	-1.21787	-0.821488	-0.668882	-1.07649	-0.317375	-1.53891	-1.93203	0.393125
GO_dr001P0011K18_F_ab1	actin	II. Cytoskeleton	-0.770057	-0.80508	-0.163478	-0.737698	0.1264	0.0117965	-0.846831	-0.584643	-1.30252	0.0956885	-1.39821
GO_dr004P0008K17_F_ab1	actin	II. Cytoskeleton	-0.203848	-0.334967	0.451502	-0.349997	0.000787068	0.236218	-0.210264	0.549137	-0.950342	0.217517	-1.16786
GO_drpoolB-CL9047Contig1	actin	II. Cytoskeleton	-0.0261951	-0.942132	0.185571	-0.489591	0.31086	0.547414	-0.541498	0.308425	-0.925321	-0.140173	-0.785148
SG_SGN-U207446	actin	II. Cytoskeleton	0.296601	-1.27866	0.32132	0.878509	1.2543	3.21587	2.11136	-0.818818	1.50776	1.6342	-0.12644
SG_SGN-U209968	actin	II. Cytoskeleton	-0.268723	0.13032	-0.265214	-0.139409	-0.592317	-0.483146	-0.0578558	-0.193148	-0.519299	-0.322743	-0.196556
GO_dr004P0022P06_F_ab1	actin binding	II. Cytoskeleton	-0.445877	0.0604422	0.302073	0.0543419	0.835098	1.08465	-0.0275517	-0.917266	-0.243844	0.512698	-0.756542
cn6880	actin binding protein	II. Cytoskeleton	-0.686362	-2.36315	-0.366974	-1.20259	-0.552494	-0.812103	-1.35296	-0.430728	-1.65167	-1.00875	-0.642913
GO_dr001P0017F16_F_ab1	actin binding protein	II. Cytoskeleton	-1.06127	-2.17422	-0.472968	-1.19235	-0.636942	-0.746032	-1.13471	-0.292832	-2.19155	-1.54332	-0.648233
GO_drpoolB-CL4561Contig1	actin binding protein	II. Cytoskeleton	-0.079522	-0.604808	0.29643	0.00631652	0.223332	0.159163	-0.127123	0.795181	0.0902644	1.99118	-1.90091
IP_PHBS004C10u	actin binding protein	II. Cytoskeleton	5.51601	8.08705	6.89891	6.2248	6.3917	6.59784	6.18869	3.62228	5.59159	6.35381	-0.76222
cn249	actin depolymerizing factor	II. Cytoskeleton	-0.266075	-1.05449	-0.192229	-0.914944	-0.312514	-0.279585	-1.05556	-0.0212879	-1.08096	-0.888363	-0.192598
cn250	actin depolymerizing factor	II. Cytoskeleton	-0.385995	-1.3183	-0.412717	-1.22695	-0.0524998	-0.450561	-1.18867	-0.196841	-1.49291	-1.17761	-0.315296
cn251	actin depolymerizing factor	II. Cytoskeleton	0.176926	0.362586	0.654864	0.123796	0.328599	0.379994	0.15953	0.213314	0.219005	-0.163778	0.382783
cn3513	actin depolymerizing factor	II. Cytoskeleton	-0.110601	0.0475859	0.624727	0.552796	0.939357	0.80406	0.214324	0.463643	-0.231134	0.149194	-0.380327
cn4495	actin depolymerizing factor	II. Cytoskeleton	-0.534079	-0.578542	1.22114	0.388958	1.40816	1.22771	-0.326276	0.101889	-0.298766	-0.224721	-0.0740448
cn5406	actin depolymerizing factor	II. Cytoskeleton	-0.425001	-1.84397	-0.268104	-0.256744	-0.282204	-0.0911446	-0.420753	-0.0397507	-0.682829	1.30993	-1.99276
cn6418	actin depolymerizing factor	II. Cytoskeleton	-0.0138546	0.698153	0.327943	-0.244424	0.475863	0.198007	-0.033603	0.471357	0.831304	0.77364	0.0576643
cn6419	actin depolymerizing factor	II. Cytoskeleton	2.66096	1.37344	-0.219168	-0.782274	-0.344134	-0.361677	-1.22405	0.111188	-0.402166	0.154323	-0.556489
cn718	actin depolymerizing factor	II. Cytoskeleton	-0.248931	-0.66422	-0.00723828	-0.901632	-0.198842	-0.225994	-0.817934	-0.287694	-0.808612	-0.348232	-0.46038
cn8431	actin depolymerizing factor	II. Cytoskeleton	-0.0385932	-0.689316	0.111806	-0.939603	0.14807	0.189182	-0.590389	-0.215772	-0.664595	0.352538	-1.01713
cn8432	actin depolymerizing factor	II. Cytoskeleton	-0.494588	-0.453	-0.274232	-1.59349	0.258923	0.359683	-0.925394	-0.211225	-1.42467	-0.436904	-0.987766
cn8433	actin depolymerizing factor	II. Cytoskeleton	-0.0900154	-0.285147	0.246526	0.0337159	0.0229636	-0.137368	-0.402459	0.237894	-0.0925332	-0.0664852	-0.026048
DC240748_1	actin depolymerizing factor	II. Cytoskeleton	-0.40525	-0.133603	-0.204375	-0.0956959	-0.241099	-0.22045	-0.354391	-0.0770835	-0.162052	0.0769698	-0.239022
GO_dr004P0011H23_F_ab1	actin depolymerizing factor	II. Cytoskeleton	0.0757086	0.945429	1.44689	0.432293	1.4954	1.36975	0.445347	-0.237201	0.0326903	0.978758	-0.946068
SG_SGN-U209511	actin depolymerizing factor	II. Cytoskeleton	-0.543771	-0.0403919	-0.995512	-2.14642	-1.39981	-1.6671	-2.33511	0.346961	-2.22752	1.71649	-3.94401
cn9098	actin related protein	II. Cytoskeleton	-0.232456	-0.494031	0.314137	0.613885	0.974141	1.13499	0.568823	-0.271362	0.620375	0.783908	-0.163533
GO_dr004P0009F13_F_ab1	actin related protein	II. Cytoskeleton	-0.269061	-0.863908	0.0999688	-0.665034	0.146765	0.136326	-0.762482	-0.0376455	-0.539426	0.239905	-0.779331
GO_drs13P0024H18_F_ab1	actin related protein	II. Cytoskeleton	0.0662766	0.496949	0.427955	0.359583	0.218508	0.326082	0.209807	-0.58718	-0.310242	-0.162369	-0.147873
cn217	actin-binding	II. Cytoskeleton	-0.18662	-0.844271	-0.0769351	-0.834154	-0.0534855	-0.239786	-0.799687	-0.3116	-0.638435	-0.0499299	-0.588505
cn3347	actin-binding	II. Cytoskeleton	-0.370063	-0.583187	0.415508	-0.811435	-0.798272	-0.177183	-0.807143	-0.0659537	-0.920853	-0.435765	-0.485088
cn4578	actin-binding	II. Cytoskeleton	-0.840429	-2.82258	-0.795084	-2.3602	-1.98468	-0.354402	-1.42078	-0.75202	-1.84293	0.855992	-2.69892
GO_drpoolB-CL8450Contig1	actin-binding	II. Cytoskeleton	-1.74872	-0.363321	-0.173257	-0.629184	-0.193685	-0.186743	-0.821047	-0.258849	0.280838	-0.0419094	0.322748
GO_dr001P0003B03_F_ab1	Actin-binding protein	II. Cytoskeleton	-0.522028	-0.0245917	0.396451	0.183488	0.688392	0.787521	0.0366402	-0.544489	-0.407731	0.403932	-0.811662
GO_dr001P0017J15_F_ab1	Actin-binding protein	II. Cytoskeleton	0.024823	0.178865	0.208734	0.366277	0.0622443	0.358072	-0.0280025	-0.557557	-0.134472	-0.808671	0.674198
GO_drs13P0024H18_R_ab1	actin-related protein	II. Cytoskeleton	0.289983	0.356523	0.627719	-0.391645	0.618488	0.746082	-0.697251	-0.779375	-0.522614	-0.0778626	-0.444751
cn10128	Afadin- and alpha-actinin-binding protein	II. Cytoskeleton	-0.791382	-2.27406	-0.227052	-0.574624	0.288581	0.769289	-0.548761	-0.601972	-0.757849	-0.348519	-0.40933
cn10226	alpha tubulin	II. Cytoskeleton	0.120612	-0.268886	-0.145451	-0.776275	-0.257621	-0.125887	-0.394646	-0.35957	-0.689104	-0.498435	-0.190669
cn10227	alpha tubulin	II. Cytoskeleton	-0.213023	-0.259457	-0.15746	-0.41948	-0.444017	-0.285094	-0.490698	-0.0689559	-0.121881	0.380069	-0.50195
cn10228	alpha tubulin	II. Cytoskeleton	-0.0696939	-0.744501	0.112872	-1.04084	0.201153	0.190982	-1.15442	0.711258	-0.335567	0.0651773	-0.400745
cn10229	alpha tubulin	II. Cytoskeleton	0.0150268	0.284414	0.213128	0.324031	-0.137196	0.224576	-0.29706	-0.184923	0.174961	-0.522905	0.697866
cn1821	alpha tubulin	II. Cytoskeleton	-0.0287779	0.231909	0.219958	0.289629	0.258601	0.223151	0.233285	0.131895	0.236445	0.672807	-0.436362
cn2103	alpha tubulin	II. Cytoskeleton	-0.072779	0.0740183	0.0703031	0.101473	0.0285304	0.04868	0.108276	0.00477403	0.199409	0.237458	-0.0380498
cn2426	alpha tubulin	II. Cytoskeleton	-0.0548979	-0.341577	-0.150086	-0.265947	-0.192831	-0.295425	-0.162916	-0.211427	-0.348488	0.0762847	-0.424773
cn2428	alpha tubulin	II. Cytoskeleton	0.0287844	0.291593	0.126806	0.0818687	0.273709	0.256403	-0.133137	0.391654	0.151692	0.210164	-0.0584725
cn2429	alpha tubulin	II. Cytoskeleton	0.749392	0.19882	-0.246386	-0.841624	-0.900353	-0.835105	-0.954878	0.210086	-1.57917	-2.27941	0.700244
cn2430	alpha tubulin	II. Cytoskeleton	-0.162764	-0.18693	-0.289823	-0.0496342	-0.397943	-0.3923	0.00208158	-0.246304	-0.415666	-0.191101	-0.224564
cn2431	alpha tubulin	II. Cytoskeleton	-0.0161562	-0.107074	0.396778	-0.381497	0.250176	0.26062	-0.214276	0.245134	-0.242746	-0.0657174	-0.177028
cn2432	alpha tubulin	II. Cytoskeleton	-0.0433401	0.0196297	0.408065	-0.368041	0.329406	0.99925	-0.0491151	0.0473239	-0.394564	-0.684314	0.28975
cn2435	alpha tubulin	II. Cytoskeleton	-0.111964	-1.03367	-0.724267	-1.26411	-1.33568	-0.804377	-1.26988	-0.248356	-1.50086	-1.22621	-0.274653
cn562	alpha tubulin	II. Cytoskeleton	-0.013313	-0.526493	-0.677267	-0.571945	-1.13778	-1.11234	-0.593283	0.0647389	-0.612463	0.34807	-0.960533
DC243019_1	alpha tubulin	II. Cytoskeleton	-3.10052	-1.41224	-0.429141	-1.23167	-0.632355	-0.902913	-0.810662	-1.73232	-3.18292	-0.133666	-3.04925
GO_drpoolB-CL1296Contig1	alpha tubulin	II. Cytoskeleton	-0.190557	-0.371409	-0.0775676	-0.473152	-0.178034	-0.263368	-0.256026	-0.315004	-0.422563	0.0430386	-0.465602
GO_drpoolB-CL1324Contig1	alpha tubulin	II. Cytoskeleton	0.350218	0.0449986	0.617312	0.138033	0.354346	0.122695	-0.0909593	-0.412677	-0.0259327	-0.10631	0.0803772
GO_drpoolB-CL2854Contig1	alpha tubulin	II. Cytoskeleton	0.0386266	-0.708833	1.44098	-0.849857	1.075	1.28784	-0.767772	-1.12713	-0.745585	-0.260734	-0.48485
GO_drpoolB-CL3649Contig1	alpha tubulin	II. Cytoskeleton	-0.0977524	0.0665825	-0.338141	-0.231274	0.106601	0.119836	0.0243471	-0.121851	-0.117695	-0.0905185	-0.0271763
GO_drpoolB-CL5962Contig1	alpha tubulin	II. Cytoskeleton	-0.210607	-0.0397643	0.142261	-0.0753894	0.391047	-0.0945285	0.207124	-0.222909	0.043796	-0.078503	0.122299
GO_drpoolB-CL6394Contig1	alpha tubulin	II. Cytoskeleton	0.47305	-0.026103	-0.142795	-0.619817	-0.64592	-0.376811	-0.502143	0.150077	-0.908245	-1.27352	0.365273
GO_drpoolB-CL6928Contig1	alpha tubulin	II. Cytoskeleton	-1.13799	-1.85711	0.318339	1.34028	1.85912	1.87337	1.12275	-1.22967	0.662057	2.73712	-2.07506
cn5377	alpha-helical IF (intermediate filament)-like protein	II. Cytoskeleton	-1.18803	-1.69074	-0.191096	0.264549	1.18399	1.29702	0.182263	0.610731	-0.0377325	0.4477	-0.485432
GO_dr001P0015C21_F_ab1	ankyrin	II. Cytoskeleton	0.0322762	0.795152	0.692193	0.57953	0.665576	0.781802	0.473783	-0.287311	0.0871925	0.900795	-0.813602
GO_dr004P0021P01_F_ab1	ankyrin	II. Cytoskeleton	-0.459107	-0.619944	0.176738	0.0415173	0.234661	0.326461	-0.13619	-0.458747	-0.253874	0.390835	-0.644709
GO_drpoolB-CL5096Contig1	ankyrin	II. Cytoskeleton	-0.153683	0.495123	0.525618	-0.0347046	0.303138	0.47206	0.00540115	0.0356412	-0.364778	-0.0857839	-0.278994
GO_drpoolB-CL7016Contig1	Ankyrin	II. Cytoskeleton	0.197835	0.407603	0.134269	0.174412	-0.0586706	0.0954905	0.26465	0.457307	0.237207	0.0418788	0.195328
GO_drpoolB-CL9725Contig1	ankyrin	II. Cytoskeleton	-0.267197	-0.165366	0.735352	0.728156	0.800227	0.838986	0.593626	-0.285609	0.810623	1.38976	-0.579138
cn9345	ankyrin domain protein	II. Cytoskeleton	-0.162239	-0.0739592	0.09287	-0.472743	0.15583	-0.0311519	-0.196799	-0.0746209	-0.515445	-0.48006	-0.0353848
GO_dr004P0023C23_F_ab1	ankyrin domain protein	II. Cytoskeleton	0.540783	-0.179288	-0.640447	-0.747638	-0.980649	-0.632689	-1.20339	-0.230229	-0.884307	-1.24503	0.360726
GO_dr004P0014C06_F_ab1	ankyrin like protein	II. Cytoskeleton	-0.405526	-0.71788	-0.0362696	-0.450061	-0.310911	-0.315352	-0.558941	-0.160692	-0.647922	-0.136602	-0.511319
cn1993	ankyrin protein kinase	II. Cytoskeleton	-0.576653	0.0643242	0.111815	-1.89173	-1.71009	-1.48169	-2.15268	0.0374398	-1.81154	-0.999345	-0.812191
cn1519	ankyrin repeat family protein	II. Cytoskeleton	-0.25592	2.02319	1.92124	1.81238	1.06935	2.93471	2.29036	0.406684	2.36354	3.94779	-1.58425
cn4053	ankyrin repeat family protein	II. Cytoskeleton	0.940238	2.41278	1.63182	1.3413	1.06764	1.30528	1.18438	1.08178	1.06315	2.07531	-1.01216
cn4934	ankyrin repeat family protein	II. Cytoskeleton	-0.46196	1.31741	1.67564	0.658185	1.27268	2.8885	1.39892	-0.326975	0.57454	2.47657	-1.90203
cn6046	ankyrin repeat family protein	II. Cytoskeleton	0.10666	0.496195	0.464203	0.44018	0.0345131	0.327774	0.36093	0.192047	0.5027	0.378914	0.123787
cn6946	ankyrin repeat family protein	II. Cytoskeleton	-1.01869	-0.921898	0.11545	0.477248	0.34258	1.07148	0.693609	-0.274213	0.764652	3.01603	-2.25138
cn717	ankyrin repeat family protein	II. Cytoskeleton	-0.255237	-0.152804	-0.19583	-0.659831	-0.206537	-0.576667	-0.735885	-0.896611	-0.319207	-0.380431	0.061224
cn8840	ankyrin repeat family protein	II. Cytoskeleton	-0.459561	-0.074839	-0.104121	0.121458	-0.253428	-0.334918	-0.151913	-0.274765	-0.775091	0.80939	-1.58448
EB174865_1	ankyrin repeat family protein	II. Cytoskeleton	0.273911	-1.09213	-2.32592	-5.14677	-4.79647	-4.36923	-5.01952	1.02633	-5.00397	-6.15408	1.15011
GO_dr001P0003N23_F_ab1	ankyrin repeat family protein	II. Cytoskeleton	5.21088	6.4404	5.26032	4.35201	4.86102	4.37831	3.42359	1.60949	3.98204	3.3004	0.68164
GO_dr001P0010B14_F_ab1	ankyrin repeat family protein	II. Cytoskeleton	0.307191	0.228974	0.0508724	-0.389941	-0.111816	-0.417647	-0.816393	0.430722	-0.441037	0.146259	-0.587296
GO_dr004P0005M18_F_ab1	ankyrin repeat family protein	II. Cytoskeleton	-1.01534	-1.49088	-0.67629	-0.396302	-0.377876	-0.426293	-0.707202	-0.366862	-1.06089	-0.545177	-0.515717
GO_dr004P0006G11_F_ab1	ankyrin repeat family protein	II. Cytoskeleton	-0.451451	-0.0966144	-0.17077	-0.0840614	-0.427103	-0.624896	-0.298257	-0.510307	-0.871904	0.543962	-1.41587
GO_dr004P0024K19_F_ab1	ankyrin repeat family protein	II. Cytoskeleton	-0.444526	-0.648783	-1.93131	-3.47959	-2.28418	-3.22953	-3.65893	-0.224515	-3.05143	-0.0178363	-3.03359
GO_drpoolB-CL2594Contig1	ankyrin repeat family protein	II. Cytoskeleton	-0.904921	-0.868326	-0.442894	-0.489543	-0.10104	0.085662	-0.468786	-0.820073	-0.348413	0.0765167	-0.424929
GO_drpoolB-CL3568Contig1	ankyrin repeat family protein	II. Cytoskeleton	-0.411727	-0.718439	-0.504796	-0.922409	-0.850698	-1.12671	-0.94972	-0.347599	-0.624348	0.243309	-0.867657
GO_drpoolB-CL8167Contig1	ankyrin repeat family protein	II. Cytoskeleton	-0.990715	-1.28049	-0.526112	-1.20595	-0.672207	-0.204251	-1.04109	-1.21727	-2.10445	-2.32696	0.222512
GO_drpoolB-CL9673Contig1	ankyrin repeat family protein	II. Cytoskeleton	-0.130041	0.288235	0.458926	-0.113189	0.816753	0.760518	-0.194446	-0.166053	-0.144844	-0.384613	0.239769
cn1220	ankyrin repeat-containing protein	II. Cytoskeleton	-1.07503	-0.866662	-0.190411	-0.437062	-0.123823	-0.369505	-0.570175	-0.689627	-0.640215	-1.41116	0.770949
cn9344	ankyrin repeat-containing protein	II. Cytoskeleton	-0.40042	-0.850131	-0.789306	-0.710981	-0.790361	-0.642404	-0.648088	-0.436457	-0.734444	-1.18584	0.451401
GO_dr004P0012E23_F_ab1	ankyrin repeat-containing protein	II. Cytoskeleton	-1.10544	-1.47611	-2.16462	-3.57372	-2.25188	-3.01136	-3.78184	-0.430662	-3.03871	0.13794	-3.17664
GO_dr004P0031E22_F_ab1	ankyrin repeat-containing protein	II. Cytoskeleton	-1.91301	-1.13798	-1.078	-1.21192	-0.922688	-0.500485	-1.28042	-0.647493	-1.22993	-0.333325	-0.896603
GO_drpoolB-CL2813Contig1	ankyrin repeat-containing protein	II. Cytoskeleton	-1.77235	-1.05267	0.347102	0.577956	1.16005	1.23872	0.756065	-0.750277	1.55169	1.72533	-0.173641
GO_drpoolB-CL3841Contig1	ankyrin repeat-containing protein	II. Cytoskeleton	-0.285089	0.105055	-0.137815	-0.845344	-0.380167	-0.785757	-0.809545	-0.872622	-0.724278	-0.0425122	-0.681765
GO_drpoolB-CL5985Contig1	ankyrin repeat-containing protein	II. Cytoskeleton	-0.260285	-0.509171	-0.395148	-0.523623	-0.36357	-0.372469	-0.542141	0.242242	-0.798802	-0.63048	-0.168321
GO_drpoolB-CL714Contig1	ankyrin repeat-containing protein	II. Cytoskeleton	-0.246576	0.0537075	0.898827	0.0641089	0.985036	0.640903	0.155899	0.312805	-0.599066	0.0171017	-0.616168
GO_drpoolB-CL8777Contig1	ankyrin repeat-containing protein	II. Cytoskeleton	1.487	2.49554	3.73494	4.26804	4.91691	4.30489	4.01647	-0.492066	4.00891	2.60681	1.40209
IP_PHBS001E21u	ankyrin-kinase	II. Cytoskeleton	0.0904449	0.201434	-0.068302	-0.607962	-0.392004	-0.140949	-0.574884	-0.476214	-0.336034	-0.930503	0.594469
DC239939_1	ankyrin-like protein	II. Cytoskeleton	0.336701	-0.149308	0.0400211	-0.315245	-0.066806	-0.274338	-0.398531	-0.498462	-0.801065	-0.93898	0.137915
GO_drpoolB-CL8893Contig1	ankyrin-like protein	II. Cytoskeleton	0.302586	0.970788	0.749303	1.01413	0.539719	0.699396	0.824667	0.291508	0.727844	1.64336	-0.915512
GO_dr004P0011B10_F_ab1	ankyrin-repeat containing protein	II. Cytoskeleton	-0.0940242	0.117867	0.276951	0.152335	0.19095	0.559097	-0.000902259	0.12211	-0.0380624	0.465478	-0.503541
cn1561	annexin	II. Cytoskeleton	-0.611476	-0.33677	0.134934	-1.23969	0.174274	0.000131391	-1.21882	0.980228	-0.885527	0.598233	-1.48376
cn2004	annexin	II. Cytoskeleton	0.50542	0.188196	0.19217	0.136057	0.240502	-0.0193502	0.401631	-0.18944	0.413342	0.0855763	0.327766
cn3033	annexin	II. Cytoskeleton	0.616975	-2.75161	-2.08694	-1.55674	-3.57376	-2.40713	-0.370799	2.93899	-1.06767	2.09537	-3.16303
cn4176	annexin	II. Cytoskeleton	0.22615	-0.116449	-0.108301	0.330725	0.622313	0.406058	0.459883	0.737099	-0.082242	2.04022	-2.12246
cn4177	annexin	II. Cytoskeleton	0.26083	0.0365161	0.21341	0.488191	0.590553	0.432418	0.431243	0.709306	0.363597	1.80156	-1.43796
cn4178	annexin	II. Cytoskeleton	0.230258	0.0774463	0.0280736	0.178709	0.455715	0.322415	0.144136	0.780301	-0.162322	1.82915	-1.99147
cn481	annexin	II. Cytoskeleton	0.380799	0.082976	-0.365224	0.0678577	0.11192	-0.0811073	-0.123881	1.01448	-0.485876	0.639295	-1.12517
cn6404	annexin	II. Cytoskeleton	0.284577	-0.474549	-0.126597	-0.314612	-0.0030833	-0.538019	-0.514608	-0.169329	-0.284095	-0.28945	0.00535535
cn8351	annexin	II. Cytoskeleton	0.392017	1.44412	1.64551	7.06775	3.89533	5.61252	7.7557	-0.395764	8.99328	8.65671	0.33657
DY396035_1	annexin	II. Cytoskeleton	0.351898	0.220125	0.281993	0.0172735	0.585734	0.415228	-0.0553416	-0.93944	1.45106	-0.0967545	1.54782
GO_dr001P0018I13_F_ab1	annexin	II. Cytoskeleton	-0.207378	-0.199857	-0.285542	-0.338613	0.115925	0.0785292	-0.262984	-0.536188	1.4026	1.04571	0.356893
GO_dr001P0020M18_F_ab1	annexin	II. Cytoskeleton	2.50734	3.23654	1.95521	1.90757	2.44742	1.85204	1.72235	2.71052	1.0722	2.00493	-0.932729
cn74	Axoneme-associated protein	II. Cytoskeleton	-0.00538629	-0.108619	0.27342	0.0247709	0.398304	0.310055	-0.0313965	0.0711579	-0.196749	0.212493	-0.409242
cn1824	beta-tubulin	II. Cytoskeleton	-0.274471	-0.323807	0.474606	1.49212	1.50642	1.61582	1.33095	-0.672205	0.937142	1.39132	-0.454179
cn2409	beta-tubulin	II. Cytoskeleton	-0.105324	-1.24074	-0.304329	-0.206824	-0.0480071	0.271632	-0.211095	0.423973	-0.441729	0.289132	-0.730861
cn2966	beta-tubulin	II. Cytoskeleton	-0.174906	-0.368288	-0.0271532	-0.035407	-0.169942	-0.121354	-0.0407171	-0.110754	-0.153985	0.71558	-0.869565
cn3010	beta-tubulin	II. Cytoskeleton	-1.62034	-1.11661	0.575435	-0.442308	-0.155859	-0.250789	-0.810045	1.26022	0.260336	-0.244575	0.504911
cn3011	beta-tubulin	II. Cytoskeleton	-0.498931	-0.942608	-0.385104	0.220951	-0.0611849	0.240022	0.28439	-0.42596	-0.0372859	-0.0252371	-0.0120488
GO_dr001P0016M17_F_ab1	beta-tubulin	II. Cytoskeleton	0.0748831	-0.0430011	0.0665964	0.154041	-0.0357246	-0.0604062	0.127481	-0.205858	0.028173	-0.2191	0.247273
GO_drpoolB-CL4620Contig1	beta-tubulin	II. Cytoskeleton	-0.487226	-0.58115	-1.02868	-1.74714	-1.49545	-2.07888	-2.03228	-0.825149	-1.61884	-0.742639	-0.876203
GO_drpoolB-CL5627Contig1	beta-tubulin	II. Cytoskeleton	-0.435092	-0.229763	-0.467055	-0.160985	-0.278691	-0.288174	-0.222881	0.294663	-0.168256	-0.176895	0.00863965
GO_drpoolB-CL8134Contig1	beta-tubulin	II. Cytoskeleton	-0.512191	-2.34749	-0.518936	-0.786664	-1.55956	-1.07094	-0.81625	-1.25776	-0.889336	0.535312	-1.42465
GO_drpoolB-CL8768Contig1	beta-tubulin	II. Cytoskeleton	-0.226239	-0.295358	0.163754	-0.0923713	0.274765	1.10997	0.206686	-0.243133	3.80645	2.79526	1.01119
SG_SGN-U209923	beta-tubulin	II. Cytoskeleton	0.309663	0.296422	-0.0197045	0.11009	-0.338754	0.0169481	0.0545802	0.0869245	0.491519	0.0787096	0.41281
cn8086	Bipolar kinesin	II. Cytoskeleton	-0.974878	0.155368	0.932635	0.904978	1.14869	0.949755	0.885457	-0.379802	0.746625	2.46964	-1.72301
GO_dr001P0011A07_F_ab1	calponin-homology and microtubule-associated protein	II. Cytoskeleton	-0.0251384	-0.373269	-0.627211	-0.294843	-0.367475	-0.10557	-0.254972	-0.105553	-0.0439484	0.034624	-0.0785724
cn820	centrin	II. Cytoskeleton	0.205651	-0.0559543	0.462055	0.10221	0.785809	0.474688	0.184366	0.095387	-0.02208	0.284821	-0.306901
GO_dr004P0002I09_F_ab1	dynein	II. Cytoskeleton	-1.01946	-0.961797	-0.102639	-0.658464	0.699229	0.738589	-1.29711	-0.890081	-2.2716	-0.497074	-1.77452
GO_dr004P0022A12_F_ab1	dynein	II. Cytoskeleton	-1.64248	-0.550911	-1.74632	-0.505528	-0.689894	0.161556	-0.215404	0.137345	0.349275	2.59473	-2.24546
GO_drs21P0006N17_R_ab1	dynein 1 heavy chain	II. Cytoskeleton	-0.00495848	-0.262342	-0.567612	-0.132933	-0.648084	-0.384046	-0.379426	-0.728911	-0.444925	-0.522519	0.0775932
cn9160	F-actin capping protein	II. Cytoskeleton	-0.431782	-0.995147	-0.371671	-0.824142	-0.696684	-0.650087	-0.997585	-0.66869	-1.30206	-0.349735	-0.952321
cn9161	F-actin capping protein	II. Cytoskeleton	-0.510118	-1.20492	0.0102018	-1.21277	-0.139674	-0.147078	-1.41306	-0.563496	-1.76304	-0.476863	-1.28618
GO_dr004P0012A09_F_ab1	F-actin capping protein	II. Cytoskeleton	-0.36691	-1.07169	0.017642	-0.876354	-0.22133	-0.0503743	-1.02839	0.0658931	-1.45221	0.163576	-1.61579
cn2681	fibrillin	II. Cytoskeleton	0.307614	0.0354278	0.292512	-0.929206	0.393425	-0.220428	-0.929015	-0.100944	-0.916878	-2.94549	2.02861
cn2686	fibrillin	II. Cytoskeleton	0.93717	1.08556	0.966183	-0.429266	1.17496	0.476657	0.0695664	-0.338455	-2.12839	-4.54267	2.41428
cn2694	fibrillin	II. Cytoskeleton	0.16911	-0.409426	0.663509	-0.773176	-0.0179296	0.313844	-0.387413	-0.356393	-0.397362	-0.387216	-0.0101462
cn2702	fibrillin	II. Cytoskeleton	0.530307	0.810785	0.503553	0.224372	1.02378	0.495471	0.169918	-0.265048	-1.01821	-2.93268	1.91447
cn2711	fibrillin	II. Cytoskeleton	0.37091	0.142211	0.111673	0.286697	0.0987134	0.190668	0.368856	-0.246702	0.464363	0.0551527	0.40921
cn5661	fibrillin	II. Cytoskeleton	-0.715674	-1.69303	-1.14392	-1.8694	-1.23236	-1.42311	-2.21875	-0.465302	-3.20113	-4.33818	1.13706
GO_dr004P0008F10_F_ab1	fibrillin	II. Cytoskeleton	-1.40946	-1.59858	-1.37354	-1.76244	-1.0808	-1.32048	-1.59345	-1.31845	-1.12852	-3.35083	2.22231
GO_dr004P0024L16_F_ab1	fimbrin	II. Cytoskeleton	-0.994968	-2.58192	-0.3308	-0.30877	1.27151	1.26212	-0.543289	-1.33181	-1.27322	0.451479	-1.7247
IP_PHBS004L19u	fimbrin	II. Cytoskeleton	-2.2734	-2.81	-1.75229	-2.88709	-2.41981	-2.77201	-3.10534	-0.127862	-2.94592	-0.104809	-2.84111
GO_drpoolB-CL3047Contig1	gamma-tubulin complex component	II. Cytoskeleton	-0.341478	-0.783547	0.184888	-0.0155474	0.363896	0.440126	-0.180562	-0.648154	0.0585537	1.0238	-0.965244
GO_dr001P0009A12_F_ab1	Katanin	II. Cytoskeleton	0.335615	-0.104212	-0.0933753	-0.272628	-0.43341	-0.435427	-0.720261	0.178829	-0.548831	-0.129942	-0.418889
GO_drpoolB-CL2064Contig1	Katanin	II. Cytoskeleton	0.196975	-1.04979	-0.0266408	-1.07879	0.0862146	0.152972	-1.0167	-0.0810958	-1.08736	0.185012	-1.27237
cn7235	kinesin	II. Cytoskeleton	-1.2739	-2.97652	-1.38751	-1.46326	-1.71169	-1.29481	-1.38892	-2.29882	-1.70039	-0.272001	-1.42839
GO_dr001P0005B01_F_ab1	kinesin	II. Cytoskeleton	0.0450475	-0.187764	0.0694176	0.341681	0.209833	0.0543495	0.0284096	-0.183728	0.0823652	-0.332002	0.414368
GO_dr004P0007K15_F_ab1	kinesin	II. Cytoskeleton	-0.588125	-0.977745	-0.00716053	-0.182189	-0.00484197	0.289731	0.0680523	-0.320223	-0.918573	0.330593	-1.24917
GO_dr004P0010M08_F_ab1	kinesin	II. Cytoskeleton	-0.455987	-1.61577	-0.305183	0.54717	0.54226	0.79409	0.217667	-0.182225	-0.351558	0.723578	-1.07514
GO_drpoolB-CL5524Contig1	kinesin	II. Cytoskeleton	-0.484936	-1.438	-0.522777	-1.12504	-0.647141	-0.718017	-1.15436	-0.31291	-1.3338	-1.27617	-0.0576307
GO_drpoolB-CL5983Contig1	kinesin	II. Cytoskeleton	-0.529281	-1.16198	-0.190678	-0.107782	-0.290112	0.232955	-0.082447	-0.375153	-0.491717	0.627152	-1.11887
IP_PHBS011E22u	kinesin	II. Cytoskeleton	-0.879265	-1.56577	0.432714	-0.538912	-0.33809	-0.615874	-1.35688	-0.603412	-0.684107	1.21925	-1.90336
cn2803	kinesin motor protein	II. Cytoskeleton	-0.391338	-1.55533	0.0194658	0.241903	1.16558	1.21696	0.0727613	-0.0930348	-0.948741	0.398123	-1.34686
cn7234	kinesin motor protein	II. Cytoskeleton	-1.43927	-3.86061	-1.43653	-2.22577	-1.50937	-1.20844	-2.07375	-2.54981	-2.21941	-0.0059018	-2.21351
cn10067	kinesin-related protein	II. Cytoskeleton	-0.327116	-1.10313	-0.394822	-0.507407	-0.807898	-0.661485	-0.489942	-0.143232	-0.973584	-0.962059	-0.0115244
GO_dr001P0008H22_F_ab1	microfibrillar-associated protein	II. Cytoskeleton	-0.151656	0.344339	0.247862	0.423881	0.314122	0.631009	0.25285	-0.0503269	0.157242	0.1515	0.00574179
GO_dr001P0014M14_F_ab1	microfibrillar-associated protein	II. Cytoskeleton	0.25148	0.313061	0.361912	0.421937	0.274781	0.344571	0.293566	0.143168	0.356341	0.570123	-0.213782
cn4795	microtubule associated protein	II. Cytoskeleton	-0.896017	-0.372826	0.340413	-0.24383	1.21926	0.926766	-0.185366	-0.805276	0.542823	0.292908	0.249916
cn4987	microtubule associated protein	II. Cytoskeleton	-0.487893	-0.174408	0.197144	-0.694692	0.286892	0.652116	-0.265878	1.5351	-0.271643	0.283404	-0.555047
cn4988	microtubule associated protein	II. Cytoskeleton	-0.187804	-0.495451	0.310834	-0.638529	0.681387	0.863389	-0.40824	0.348807	0.346406	0.897868	-0.551462
cn6209	microtubule associated protein	II. Cytoskeleton	0.0353366	-0.221286	0.250265	-0.23001	0.612737	0.645253	0.00683624	0.962593	0.407954	1.45421	-1.04625
cn9790	microtubule associated protein	II. Cytoskeleton	-0.340263	0.759495	1.28418	0.446417	1.93818	1.60275	0.521245	0.317475	0.580202	0.392771	0.187431
cn9791	microtubule associated protein	II. Cytoskeleton	-0.635299	-0.160944	1.0405	-0.834966	1.56945	0.909254	-0.62065	-0.498107	-0.520609	-0.811967	0.291357
IP_PHBS008C12u	microtubule binding microtubule-associated protein	II. Cytoskeleton	0.144251	-0.496699	0.710563	0.0591172	1.29594	1.34841	-0.0545009	0.0785601	-0.0299455	0.658541	-0.688487
cn6637	Microtubule End Binding Protein	II. Cytoskeleton	0.193008	-0.17694	0.707886	0.604734	1.58573	1.62012	0.543115	0.50129	0.380266	1.12678	-0.746511
cn3556	microtubule motor	II. Cytoskeleton	0.147494	-1.25079	-1.2948	-1.56613	-1.61174	-1.18426	-1.37239	-0.2731	-0.909874	-0.699336	-0.210538
cn3863	microtubule motor	II. Cytoskeleton	-0.471684	-0.541401	-0.247359	-1.02939	-0.706728	-0.576247	-1.12469	0.375023	-1.69966	-1.02148	-0.678176
cn6086	microtubule motor	II. Cytoskeleton	-1.15314	-2.85706	-0.0815265	-1.32612	-1.10088	-1.12435	-1.79065	-0.585395	-0.924203	-0.21557	-0.708633
GO_dr004P0007D13_F_ab1	microtubule-associated protein	II. Cytoskeleton	-0.776689	-0.948587	-0.11808	-0.578965	-0.599347	-1.58151	-1.72174	-0.868635	-1.49431	-0.347943	-1.14637
GO_dr004P0022G12_F_ab1	microtubule-associated protein	II. Cytoskeleton	-0.613488	-1.95261	0.220151	2.10873	2.13345	2.24819	1.71132	-0.94809	1.6228	2.51747	-0.894663
GO_drpoolB-CL4790Contig1	microtubule-associated protein	II. Cytoskeleton	0.88731	0.592898	0.0582705	-0.274449	-0.289068	-0.306864	-0.477923	1.92548	-0.214201	-0.209512	-0.00468929
IP_PHBS003K02u	microtubule-associated protein	II. Cytoskeleton	-0.951986	-2.308	-0.597853	-1.33243	-0.732381	-0.352884	-1.26279	-0.494944	-1.33189	0.221916	-1.55381
cn8961	myosin	II. Cytoskeleton	0.0854813	-0.265382	0.385112	-0.254437	0.255172	0.492507	-0.128388	0.0172043	0.224736	0.462048	-0.237312
cn9123	myosin	II. Cytoskeleton	-1.12065	-1.52687	-0.674333	-1.4612	-1.15898	-1.10145	-1.44418	-1.42863	-1.53958	0.15583	-1.69541
EB175088_1	myosin	II. Cytoskeleton	-0.406395	-1.18782	0.337807	-1.14553	-0.934921	-0.651144	-1.3069	-0.659601	-1.08062	0.626521	-1.70714
SG_SGN-U210219	myosin	II. Cytoskeleton	0.816491	0.580283	0.254185	0.464409	1.01293	0.223544	0.63613	0.433092	0.713029	0.125343	0.587686
cn6009	nuclear movement family protein	II. Cytoskeleton	-0.0467288	-0.238906	0.240709	-0.670356	0.426615	0.555071	-0.413469	0.390902	-0.477596	0.956596	-1.43419
cn6444	nuclear movement family protein	II. Cytoskeleton	0.0580441	-0.160914	0.0842389	-0.0779545	-0.30741	0.0643884	-0.195565	-0.0653253	0.281157	0.160069	0.121088
cn6445	nuclear movement family protein	II. Cytoskeleton	-0.0775051	-0.0425461	0.408437	-0.109474	0.235851	0.103299	-0.473914	-0.343004	0.308547	-0.206586	0.515133
GO_drpoolB-CL6852Contig1	nuclear movement family protein	II. Cytoskeleton	-1.04933	-0.306749	-0.310158	-0.435117	0.224876	0.325427	-0.433751	-0.200039	0.311588	1.04656	-0.734973
GO_drpoolB-CL9409Contig1	NudC domain-containing protein	II. Cytoskeleton	-0.426289	-0.32852	0.343176	-0.640844	0.398522	0.16411	-0.791375	0.111023	0.0697386	-0.766029	0.835768
cn4753	Paramyosin	II. Cytoskeleton	-0.0955915	0.0459548	-0.0241788	0.170523	0.14924	-0.165295	-0.192354	0.160656	-0.233619	-0.623719	0.390099
DC244561_1	Paramyosin	II. Cytoskeleton	0.372293	-0.721638	-0.124314	-0.0876444	0.0680974	0.419671	-0.44896	0.792694	-1.10143	-0.511091	-0.590337
GO_dr001P0006P02_F_ab1	Paramyosin	II. Cytoskeleton	-0.0884692	-0.286739	0.375509	-0.328002	-0.0903722	0.0849335	-0.425356	0.0321498	-0.511235	-0.619002	0.107767
GO_dr004P0014J04_F_ab1	Paramyosin	II. Cytoskeleton	-0.259085	0.79403	0.674146	0.36773	0.278529	0.12602	0.0827443	-0.257829	0.31066	0.647022	-0.336361
GO_drpoolB-CL8306Contig1	Paramyosin	II. Cytoskeleton	-0.686188	-1.58659	0.269736	0.0510456	0.237143	0.38888	-0.224694	-0.538809	-0.314699	-0.276118	-0.0385812
SG_SGN-U212334	Paramyosin	II. Cytoskeleton	0.174657	-0.21552	0.203799	0.416072	0.849748	1.4233	-0.201966	0.120959	0.133713	0.39405	-0.260337
cn9808	Pinin	II. Cytoskeleton	-0.84943	-0.973674	-0.397145	-0.970558	-0.495883	-0.8144	-1.43996	0.477895	-0.750367	-0.532809	-0.217559
GO_drpoolB-CL9676Contig1	plastid fibrillin	II. Cytoskeleton	-0.343516	-0.795952	-0.0258744	-0.566566	-0.0916016	-0.0970295	-0.684618	-0.503187	-0.88563	-2.05155	1.16592
IP_PHBS011J17u	plastid fibrillin	II. Cytoskeleton	0.061383	-0.267392	0.0171	-0.412481	-0.00595791	-0.183597	-0.427945	0.244177	-1.17434	-1.58277	0.408437
cn7886	plastid-lipid associated protein PAP / fibrillin family protein	II. Cytoskeleton	-1.97607	-3.28075	-1.82548	-3.09919	-2.35557	-3.03748	-3.92871	-1.10358	-4.01371	-6.88566	2.87195
GO_dr004P0003M04_F_ab1	plastid-lipid associated protein PAP / fibrillin family protein	II. Cytoskeleton	-1.39332	-1.57953	-0.976258	-2.73616	-1.56869	-2.04533	-3.33124	-0.655304	-4.25247	-6.12308	1.87061
GO_drpoolB-CL7672Contig1	plastid-lipid associated protein PAP / fibrillin family protein	II. Cytoskeleton	-0.703476	-1.42116	-0.951378	-1.31806	-0.874566	-0.683723	-1.2939	-0.589303	-1.24523	-2.52392	1.2787
GO_drpoolB-CL8370Contig1	plastid-lipid associated protein PAP / fibrillin family protein	II. Cytoskeleton	-0.88001	-2.73803	-1.84551	-2.86492	-2.11593	-2.71266	-4.21217	-0.621359	-6.7684	-8.50926	1.74086
cn5507	pollen specific actin-depolymerizing factor	II. Cytoskeleton	-0.2636	0.281103	-0.102464	2.49355	0.0263039	-0.128885	4.05646	-0.110332	2.56752	2.45678	0.11074
cn5508	pollen specific actin-depolymerizing factor	II. Cytoskeleton	-0.0741414	0.151397	-0.15222	2.0014	-0.0284029	-0.226369	3.3514	-0.709675	1.02605	0.618014	0.408033
cn5509	pollen specific actin-depolymerizing factor	II. Cytoskeleton	0.351961	-0.405519	0.193777	-0.062007	-0.110252	0.210684	0.507748	-0.550156	0.153362	-0.128943	0.282304
cn6316	pollen specific actin-depolymerizing factor	II. Cytoskeleton	0.296425	0.519984	0.110595	0.786161	-0.0636159	-0.509226	2.39031	0.220502	0.58524	0.911321	-0.326081
cn1225	Profilin	II. Cytoskeleton	-0.196842	-0.788857	-0.079304	-0.783577	-0.0439065	-0.137519	-0.697907	-0.30582	-0.761331	-0.204598	-0.556733
cn1227	Profilin	II. Cytoskeleton	-0.318561	-0.546618	-0.349167	-0.788851	-0.424869	-0.705161	-0.663706	-0.388837	-0.85748	-0.716897	-0.140582
cn1228	Profilin	II. Cytoskeleton	-0.18594	-0.453998	-0.180647	-0.973564	-0.00891716	-0.170499	-0.783794	-0.359225	-0.872449	-0.557919	-0.31453
cn4579	PROFILIN	II. Cytoskeleton	-0.640509	-2.43853	-0.661679	-2.00009	-1.9028	0.166419	-1.01652	-0.316085	-1.26004	0.868123	-2.12816
cn4580	Profilin	II. Cytoskeleton	-0.788203	-2.37176	-0.728001	-1.76368	-1.97014	-0.345715	-0.834195	-0.636329	-1.2996	0.782768	-2.08236
GO_dr001P0016G07_F_ab1	Profilin	II. Cytoskeleton	-0.200338	-0.00116822	0.267014	0.0773948	0.336098	0.423301	0.0427087	-0.705928	0.365789	-0.305209	0.670998
GO_drpoolB-CL1757Contig1	Spastin	II. Cytoskeleton	-0.440769	-0.788302	0.0388823	-0.295993	0.151273	0.00995609	-0.251844	-0.225483	-0.384958	-0.130459	-0.254499
cn4593	Spc97/Spc98	II. Cytoskeleton	-0.0383784	-0.357896	0.294228	-0.485004	0.216797	0.169723	-0.515833	-0.407662	-0.0906587	0.177636	-0.268294
cn7578	Spectrin repeat	II. Cytoskeleton	-1.30635	-2.51531	0.0758023	-2.51541	-1.33648	-0.883303	-2.13596	-0.418871	-2.5097	0.148915	-2.65861
GO_drpoolB-CL6551Contig1	suppressor of actin	II. Cytoskeleton	-0.440385	-0.0219453	0.42739	-0.00519842	-0.270957	-0.038751	0.0965178	0.30314	-0.140789	0.140984	-0.281773
cn1282	tropomyosin-related	II. Cytoskeleton	0.0182151	-0.0344624	0.172073	0.593352	0.25457	0.305089	0.642636	-0.0842329	0.471738	0.240098	0.231641
cn4190	tropomyosin-related	II. Cytoskeleton	0.37808	1.17947	0.665495	0.705553	0.75233	0.708921	0.532805	0.566749	0.486431	0.617296	-0.130865
GO_drpoolB-CL6385Contig1	tubulin alpha-6 chain	II. Cytoskeleton	0.0567511	-0.0335768	-0.0581039	0.0217911	-0.108744	0.191108	0.0522307	0.25209	-0.174888	0.10962	-0.284508
GO_drs21P0001L12_R_ab1	Tubulin binding cofactor C	II. Cytoskeleton	-0.749339	-0.754434	0.259265	0.300542	-0.0403437	0.396661	0.370327	-0.46443	-0.27188	0.253751	-0.525631
cn10164	tubulin folding cofactor	II. Cytoskeleton	-0.273447	-0.949638	0.62802	-0.362125	1.04827	0.815243	-0.251511	-0.541257	-0.469924	0.326934	-0.796858
cn10165	tubulin folding cofactor	II. Cytoskeleton	-0.307648	-1.08141	0.971462	-0.468072	1.13842	1.06184	-0.335592	-0.680875	-0.456477	0.481264	-0.937741
SG_SGN-U212036	tubulin-specific chaperone	II. Cytoskeleton	-0.506886	-0.857123	0.276666	0.224872	0.0554107	0.273256	0.223147	-0.724376	-0.107915	0.374678	-0.482593
cn10062	tubulin-specific chaperone	II. Cytoskeleton	-0.792261	-1.68731	-0.302958	-0.295264	0.301253	0.532687	-0.324467	-0.816633	-0.288439	-0.118333	-0.170106
GO_dr001P0004F07_F_ab1	tubulin-specific chaperone	II. Cytoskeleton	-0.661726	-0.995311	0.149409	0.268221	-0.0579808	0.281604	0.332035	-0.556949	-0.193997	0.368112	-0.562108
GO_dr004P0012M23_F_ab1	tubulin-specific chaperone	II. Cytoskeleton	-0.711675	-1.486	-0.286874	-1.01703	0.0463006	0.0656194	-0.87805	-0.485137	-1.47055	-0.452657	-1.01789
GO_drpoolB-CL1042Contig1	tubulin-specific chaperone	II. Cytoskeleton	-0.358178	-0.569736	0.0379239	0.353533	-0.139079	0.0907662	0.275643	-0.0696412	-0.0199009	-0.0160455	-0.00385549
GO_dr001P0013H21_F_ab1	tubulin-tyrosine ligase	II. Cytoskeleton	-0.248608	0.250387	0.753619	0.530551	0.74944	0.970793	0.592819	-0.378914	0.157699	1.40436	-1.24666
GO_drpoolB-CL182Contig1	villin	II. Cytoskeleton	0.00942899	-0.330923	-0.486769	-0.586693	-1.32537	-1.11058	-0.557909	0.0918209	-0.501074	0.110965	-0.612039
GO_drpoolB-CL182Contig2	villin	II. Cytoskeleton	-0.241986	-0.466595	-0.297083	-0.509251	-0.541257	-0.719597	-0.691527	0.22748	-0.653377	0.0894891	-0.742866
GO_drpoolB-CL7658Contig1	villin	II. Cytoskeleton	-0.36864	-0.509254	0.033191	-0.333006	-0.102414	-0.35097	-0.381562	0.315838	-1.0543	0.0504491	-1.10475
cn5128	ABC transporter	IIIa. Membrane transport	-0.760564	-1.46898	0.255252	0.596609	1.16328	1.69364	1.07078	-1.77013	2.05631	0.0749195	1.98139
cn5690	ABC transporter	IIIa. Membrane transport	-1.97303	-4.39445	-1.73334	-1.89816	-2.40908	-2.35392	-2.25218	-0.736773	-2.66701	-4.7973	2.13029
cn6547	ABC transporter	IIIa. Membrane transport	-0.458493	0.456853	1.65029	1.39719	1.48676	0.864621	1.02861	0.437156	0.95881	-1.53014	2.48896
cn8714	ABC transporter	IIIa. Membrane transport	3.54429	4.82169	4.90307	3.99368	5.16407	4.83893	3.36765	0.180176	4.64067	4.40486	0.235805
GO_drpoolB-CL4114Contig1	ABC transporter	IIIa. Membrane transport	-0.278429	-0.323728	-0.233923	-0.0357742	-0.220317	-0.178304	-0.151259	-0.389044	-0.14957	-1.1474	0.997835
GO_drpoolB-CL6227Contig1	ABC transporter	IIIa. Membrane transport	-0.784738	-0.294227	-0.363324	0.0110026	-0.430908	-0.397824	-0.173826	-0.799938	0.288039	0.0763833	0.211656
cn6570	ABC transporter	IIIa. Membrane transport	-0.0833546	-0.316414	-0.32463	2.54634	0.597008	2.94618	3.43074	-0.47843	3.27496	3.98809	-0.713124
GO_drpoolB-CL4326Contig1	ABC transporter	IIIa. Membrane transport	-0.904048	-2.30597	-1.01402	-0.1873	-0.0524772	-0.744086	-0.335177	-1.06475	-1.61901	-1.80144	0.18243
cn4993	ABC transporter family	IIIa. Membrane transport	-0.200327	-1.38451	-0.371788	-1.70459	-0.363552	-0.58379	-2.14988	1.59063	-3.98882	-2.67715	-1.31167
cn7926	ABC transporter family	IIIa. Membrane transport	-0.388394	-0.177379	-0.31141	-0.00150687	-0.366467	-0.10931	-0.288862	-0.159773	-0.482235	-1.46963	0.987393
cn8501	ABC transporter family	IIIa. Membrane transport	-0.538452	0.0782271	-0.400202	-0.480343	-0.322089	-0.0808037	0.19003	0.258243	-0.284705	1.33002	-1.61473
cn8502	ABC transporter family	IIIa. Membrane transport	1.08158	0.366756	-0.584301	-0.938121	-0.164554	-0.370525	-0.542874	-0.610592	-0.468337	-2.08068	1.61234
cn8783	ABC transporter family	IIIa. Membrane transport	-0.165605	-0.601255	-0.0501143	-0.905129	-0.456844	-0.391027	-0.674681	0.00107218	-1.21241	-0.830218	-0.382194
GO_dr001P0003K12_F_ab1	ABC transporter family	IIIa. Membrane transport	0.0924064	-0.291009	-0.257521	0.789975	0.109309	0.401251	1.18984	-0.752159	3.59264	3.22181	0.370838
GO_dr001P0010A01_F_ab1	ABC transporter family	IIIa. Membrane transport	-0.431709	-0.207239	-0.0977797	-0.346154	0.0163008	0.0220486	-0.395395	-0.206765	-0.966197	-1.7769	0.810699
GO_drpoolB-CL2150Contig1	ABC transporter family	IIIa. Membrane transport	-0.00972679	-0.0236626	-0.241053	0.720209	0.910312	0.871843	1.31277	-0.536309	3.73266	3.29418	0.438476
GO_drpoolB-CL8042Contig1	ABC transporter family	IIIa. Membrane transport	2.73334	3.36027	2.59943	1.99771	1.58613	1.33041	2.07077	2.2775	2.88635	2.18406	0.70229
GO_drpoolB-CL814Contig1	ABC transporter family	IIIa. Membrane transport	-0.399667	0.499909	-0.21978	-0.469638	0.112366	0.393828	0.164434	-0.146408	-0.44229	0.508185	-0.950475
GO_drpoolB-CL8291Contig1	ABC transporter family	IIIa. Membrane transport	-0.344661	0.634488	0.00601714	-0.161317	0.182891	0.410202	0.443692	0.34858	-0.252221	1.02595	-1.27817
GO_drpoolB-CL8456Contig1	ABC transporter family	IIIa. Membrane transport	0.578212	-0.301938	-0.313476	0.0046411	0.170353	-0.442356	-0.0227191	-0.0314702	-0.282767	-0.18253	-0.100236
GO_drpoolB-CL8943Contig1	ABC transporter family	IIIa. Membrane transport	0.605244	0.859626	0.590688	3.34471	4.39978	3.92005	3.99576	-0.0303285	6.29116	6.60265	-0.311486
GO_drpoolB-CL9612Contig1	ABC transporter family	IIIa. Membrane transport	2.58666	3.14595	5.67709	5.72172	5.82289	6.1926	6.1446	2.65815	5.37534	2.51653	2.85881
GO_drs12P0004F03_F_ab1	ABC transporter family	IIIa. Membrane transport	2.42399	3.08356	2.17629	1.97298	1.32595	0.973952	2.12352	1.97677	2.50812	1.8006	0.707525
GO_drs12P0004F03_R_ab1	ABC transporter family	IIIa. Membrane transport	2.53867	3.05392	2.60812	1.57809	1.85943	1.42571	1.73106	2.46107	2.28414	1.97665	0.307489
cn4221	ABC transporter family protein	IIIa. Membrane transport	-2.51903	-3.46417	-2.09096	-2.29699	-1.53194	-1.7131	-2.35582	-1.00484	-2.35208	-3.91126	1.55919
cn4333	ABC transporter family protein	IIIa. Membrane transport	-2.5857	-3.22439	-1.58776	-2.49678	-0.886417	-0.944545	-2.49104	-1.47542	-2.97092	-5.69993	2.72901
DW177154_1	ABC transporter family protein	IIIa. Membrane transport	0.0117418	-0.442298	0.169878	-0.1901	0.0545244	0.102688	-0.209029	0.13775	-0.293065	0.412868	-0.705933
GO_drpoolB-CL1681Contig1	ABC transporter family protein	IIIa. Membrane transport	-0.0749465	-0.183192	-0.2557	-0.0558021	-0.253755	-0.0879576	-0.127667	0.124297	-0.510541	-0.285504	-0.225036
GO_drpoolB-CL2709Contig1	ABC transporter family protein	IIIa. Membrane transport	-0.902644	0.497598	1.89191	0.967425	1.61429	0.818163	0.688093	0.530322	0.0304464	-2.52561	2.55605
GO_drpoolB-CL6862Contig1	ABC transporter family protein	IIIa. Membrane transport	-1.09977	-0.823564	-0.138588	1.19318	0.627372	0.571734	2.47723	0.151374	3.14995	3.85978	-0.709832
GO_drs13P0028L13_R_ab1	ABC transporter family protein	IIIa. Membrane transport	-1.17932	-1.17711	-0.589293	-0.546807	-0.458559	-0.351144	-0.361894	-0.936795	-0.662121	0.438061	-1.10018
cn6377	ABC transporter family, cholesterol/phospholipid flippase	IIIa. Membrane transport	-0.277374	-0.0421923	-0.188313	0.178338	-0.0841527	-0.249244	-0.232403	-0.357778	0.602145	-0.0560485	0.658193
GO_drpoolB-CL7684Contig1	ABC transporter family, cholesterol/phospholipid flippase	IIIa. Membrane transport	-0.603687	0.0873396	-0.296407	-0.319865	-0.416108	0.494075	0.385187	0.121135	0.131393	-0.239665	0.371058
GO_drpoolB-CL9088Contig1	ABC transporter family, cholesterol/phospholipid flippase	IIIa. Membrane transport	-0.995739	-2.34708	-1.19467	-0.545913	-0.148739	-1.12249	-0.420744	-1.85977	-2.7053	-6.00611	3.3008
cn10361	ABC transporter protein	IIIa. Membrane transport	-0.336312	-0.352127	-0.393422	-0.650452	-0.745619	-0.332192	-0.68714	0.176585	-0.25338	-0.0986552	-0.154725
cn10362	ABC transporter protein	IIIa. Membrane transport	-0.312399	-0.377694	-0.304336	-1.97351	-0.537325	-0.602742	-1.4802	-0.146797	-2.595	-2.37854	-0.216463
cn10364	ABC transporter protein	IIIa. Membrane transport	-0.226885	-0.4763	-0.0275847	-0.616095	0.0437651	-0.110439	-0.455797	-0.0473857	-0.175529	-0.0836268	-0.0919024
cn4687	ABC transporter protein	IIIa. Membrane transport	-1.0184	-1.32261	-0.393223	-0.650628	-0.0126739	-0.112057	-1.09659	-0.898568	-1.66368	-2.51118	0.847501
cn5619	ABC transporter protein	IIIa. Membrane transport	0.0228082	-0.137489	0.183933	0.0147667	0.113599	0.0462989	-0.014542	-0.347115	0.0102583	-0.0121118	0.0223701
cn628	ABC transporter protein	IIIa. Membrane transport	-0.334978	-0.5452	-0.21359	-1.26504	-0.459732	-0.45056	-0.812724	-0.00174641	-0.695391	-0.343602	-0.351789
cn629	ABC transporter protein	IIIa. Membrane transport	0.456689	0.190864	0.377583	-0.0287097	-0.0497334	0.53919	-0.319387	0.448316	-0.0656383	-0.222986	0.157348
cn673	ABC transporter protein	IIIa. Membrane transport	-0.307153	-0.31803	0.510903	0.00411189	0.200649	0.36196	-0.0198997	-0.169158	-0.0439703	0.463188	-0.507159
cn7945	ABC transporter protein	IIIa. Membrane transport	-0.884495	-1.91896	-1.0751	-3.2107	-2.14124	-3.34973	-4.33291	0.410161	-6.17196	-6.49437	0.322411
cn9146	ABC transporter protein	IIIa. Membrane transport	-0.747533	-0.0890294	-0.151923	0.051163	-0.464628	-0.250059	-0.0856129	-0.788258	0.252014	-0.214375	0.466389
cn9858	ABC transporter protein	IIIa. Membrane transport	1.18577	1.18283	0.221286	-1.41376	-0.952689	-0.724754	-0.986538	1.85599	-2.2825	-1.17494	-1.10756
DY395766_1	ABC transporter protein	IIIa. Membrane transport	0.114761	-0.0946962	-0.0934421	-0.385065	0.0350963	-0.141747	-0.352797	-0.265455	-0.52357	-0.556448	0.0328783
GO_dr004P0011O20_F_ab1	ABC transporter protein	IIIa. Membrane transport	-0.466168	-1.10576	-0.733785	-0.157526	-0.652423	-0.605136	-0.396951	1.10687	-0.906808	-0.942026	0.0352184
GO_drpoolB-CL2718Contig1	ABC transporter protein	IIIa. Membrane transport	-1.27744	-2.49405	-0.770214	-1.40889	0.319646	-0.798463	-1.12826	-0.678187	-2.72358	-1.56498	-1.1586
GO_drpoolB-CL530Contig2	ABC transporter protein	IIIa. Membrane transport	-0.201615	-0.386132	0.116025	-0.329742	0.166418	0.231342	-0.140288	-0.36676	0.0104128	-0.517901	0.528313
GO_drpoolB-CL6628Contig1	ABC transporter protein	IIIa. Membrane transport	2.78537	3.78211	2.95696	2.04078	1.74567	1.40478	2.10922	2.92171	2.68679	2.2492	0.437587
GO_drpoolB-CL8559Contig1	ABC transporter protein	IIIa. Membrane transport	-1.3015	-2.42992	-1.40155	-0.869951	-0.339876	-1.4227	-0.46482	-1.49066	-3.14528	-5.83328	2.688
GO_drpoolB-CL9626Contig1	ABC transporter protein	IIIa. Membrane transport	-0.445825	-0.071867	0.0166911	0.0311904	0.273756	0.312305	0.245341	1.23943	-1.16336	5.48283	-6.64619
GO_drpoolB-CL9786Contig1	ABC transporter protein	IIIa. Membrane transport	-0.20544	-0.209889	0.247398	0.346458	0.152184	0.213695	0.257045	-0.327362	0.0362264	0.0678449	-0.0316184
GO_dr001P0012K15_F_ab1	Acetate transporter	IIIa. Membrane transport	-0.0743209	-0.354184	-0.416248	-0.386685	-0.626907	-0.264612	-0.43451	0.332906	-0.685755	-0.260151	-0.425604
cn1556	adenine nucleotide translocator	IIIa. Membrane transport	0.0580254	0.0604595	-0.0719706	0.0305198	-0.0407871	-0.0393727	0.097546	-0.149257	0.0658099	0.221804	-0.155994
GO_drs12P0005O08_R_ab1	Adenosine 3'-phospho 5'-phosphosulfate transporter	IIIa. Membrane transport	-0.242136	0.0181324	0.93356	0.61967	0.864694	0.772289	0.385657	1.38615	0.194648	1.05896	-0.864314
cn10132	ADP,ATP carrier protein 1, mitochondrial	IIIa. Membrane transport	0.0809803	-0.182884	-0.10819	-0.438655	-0.119667	-0.132153	-0.19522	0.0537696	0.146212	0.167208	-0.0209962
cn10133	ADP,ATP carrier protein 1, mitochondrial	IIIa. Membrane transport	0.275464	-0.576121	-0.141056	-1.47524	-0.042412	-0.258408	-1.21455	0.246226	-0.888916	0.511593	-1.40051
cn10134	ADP,ATP carrier protein 1, mitochondrial	IIIa. Membrane transport	-0.165941	-0.133878	0.179363	-0.242379	0.387473	0.402185	-0.419873	0.0222539	-0.126093	0.380631	-0.506724
cn1943	ADP,ATP carrier protein 1, mitochondrial	IIIa. Membrane transport	0.638728	0.297426	-0.142484	-1.34993	-0.764965	-1.04693	-1.29635	-0.426836	-1.23361	-2.10973	0.876121
cn1944	ADP,ATP carrier protein 1, mitochondrial	IIIa. Membrane transport	-0.158695	0.23741	0.0874041	0.307159	0.137739	0.0301245	0.340992	0.0376347	0.00263043	0.180098	-0.177468
cn1950	ADP,ATP carrier protein 1, mitochondrial	IIIa. Membrane transport	-0.376211	-0.122343	-0.151527	-0.253165	0.0716653	-0.0970846	-0.311005	-0.224856	-0.236519	0.147461	-0.38398
cn1951	ADP,ATP carrier protein 1, mitochondrial	IIIa. Membrane transport	-0.0569247	-0.163743	0.133855	0.279182	0.143398	0.561282	-0.291711	0.113472	-0.249032	-0.238214	-0.0108182
cn1953	ADP,ATP carrier protein 1, mitochondrial	IIIa. Membrane transport	0.238605	0.380473	0.355326	0.0559336	0.0445952	-0.365269	-0.111431	-0.291892	-0.248244	-0.365694	0.11745
cn2166	ADP,ATP carrier protein 1, mitochondrial	IIIa. Membrane transport	-0.00793499	0.00842511	-0.111954	-0.0962081	-0.121634	-0.0594991	0.00321474	-0.0322117	-0.106286	0.0949668	-0.201253
cn6657	ADP,ATP carrier protein 1, mitochondrial	IIIa. Membrane transport	-0.559089	-0.572339	-0.391358	-0.627875	-1.14734	-0.736873	-0.771705	-1.17317	-0.636493	-2.16972	1.53323
GO_dr001P0008B22_F_ab1	ADP,ATP carrier protein 1, mitochondrial	IIIa. Membrane transport	-0.618735	-0.332658	0.250502	-0.108953	0.14894	0.384964	-0.233706	-0.134317	-0.341905	1.24868	-1.59058
GO_dr004P0020I20_F_ab1	ADP,ATP carrier protein 1, mitochondrial	IIIa. Membrane transport	0.173981	0.805115	0.689264	0.193248	0.27244	0.630514	0.192112	-0.186436	0.294599	0.25009	0.0445086
cn9489	aluminum tolerance-related ABC transporter	IIIa. Membrane transport	-0.832016	-0.589665	-0.779556	-0.570246	-0.182386	-0.242729	-0.453205	-1.96226	0.188589	0.10446	0.0841293
cn7459	ALUMINUM-ACTIVATED MALATE TRANSPORTER	IIIa. Membrane transport	0.322972	0.790227	0.574799	0.28977	-0.211173	-0.230463	-0.0599438	0.266633	-0.296437	-1.48345	1.18701
GO_dr004P0004E23_F_ab1	ALUMINUM-ACTIVATED MALATE TRANSPORTER	IIIa. Membrane transport	-0.143437	-0.923483	-0.587944	-1.32484	-0.994434	-1.20854	-1.69204	-0.314444	-1.38146	-1.81389	0.432431
GO_drpoolB-CL4631Contig1	ALUMINUM-ACTIVATED MALATE TRANSPORTER	IIIa. Membrane transport	0.160471	0.948483	0.699553	0.429357	0.0121821	-0.172052	-0.0144949	0.518904	-0.54619	-1.71049	1.1643
GO_drpoolB-CL6709Contig1	amino acid permease	IIIa. Membrane transport	-5.23994	-3.62582	-2.31541	-2.41428	-1.2239	-1.73781	-2.75146	-1.94729	-2.63874	-1.55488	-1.08386
GO_drpoolB-CL8123Contig1	amino acid permease	IIIa. Membrane transport	-0.616664	-1.90014	-1.07122	-1.01443	-1.49331	-2.23891	-1.8434	-0.803353	-2.00479	0.219348	-2.22414
cn3538	amino acid transporter	IIIa. Membrane transport	1.33662	0.732004	0.908945	0.0350436	0.748836	0.877068	0.0487647	3.4416	1.4446	1.95856	-0.513957
cn3539	amino acid transporter	IIIa. Membrane transport	-0.0685325	0.0243566	-0.0446274	-0.326262	0.21314	0.0513195	-0.227405	0.715397	-0.0163082	0.0555085	-0.0718167
cn3571	amino acid transporter	IIIa. Membrane transport	-0.334466	1.17912	0.998864	0.0731023	0.574203	0.184669	-0.266872	0.557742	-0.556628	1.17153	-1.72816
cn457	amino acid transporter	IIIa. Membrane transport	0.171693	0.918587	0.444258	0.183717	0.646884	0.649129	0.242183	1.34813	0.427073	0.579034	-0.151961
cn458	amino acid transporter	IIIa. Membrane transport	0.486115	0.586991	0.297976	-0.164974	0.873447	0.866823	0.218089	1.59203	0.257567	0.490094	-0.232527
cn5364	amino acid transporter	IIIa. Membrane transport	0.540427	0.492828	-0.164603	0.321892	0.0382607	0.392624	0.630338	0.432895	1.03221	1.33241	-0.300202
cn5524	amino acid transporter	IIIa. Membrane transport	-1.41371	-1.27783	0.0254685	-0.698459	-0.028831	0.0725488	-0.731653	-0.782068	-0.903583	-0.97113	0.0675474
cn6221	amino acid transporter	IIIa. Membrane transport	1.12925	1.26875	1.2137	1.47425	1.87071	2.13767	2.01294	-0.415305	1.84988	1.36517	0.484714
cn7806	amino acid transporter	IIIa. Membrane transport	-0.277853	-1.26081	0.399186	-0.539698	0.0692669	0.314617	-0.329738	-0.49557	-0.191763	0.245911	-0.437674
DC239975_1	amino acid transporter	IIIa. Membrane transport	0.119611	0.210989	0.64185	-1.2116	0.490083	0.20593	-1.15194	0.911311	-0.915005	0.195197	-1.1102
DY396019_1	amino acid transporter	IIIa. Membrane transport	1.69401	1.74299	1.71345	0.0587886	1.19853	1.03436	0.388157	0.628058	0.695159	-0.483095	1.17825
GO_dr001P0017F14_F_ab1	amino acid transporter	IIIa. Membrane transport	0.697921	-2.06918	-0.773843	-0.404943	0.323212	-0.576782	-0.55673	-0.0675592	1.83172	-0.333421	2.16514
GO_dr001P0017H18_F_ab1	amino acid transporter	IIIa. Membrane transport	-0.129757	0.106766	0.598266	0.306358	0.523849	0.550339	0.245527	-0.0672205	0.0344468	-0.0729329	0.10738
GO_dr004P0018E18_F_ab1	amino acid transporter	IIIa. Membrane transport	-0.453565	1.31224	1.55047	0.903077	1.62194	1.28541	0.306212	-0.887963	-0.922458	-0.407119	-0.515338
GO_dr004P0021M04_F_ab1	amino acid transporter	IIIa. Membrane transport	0.562645	0.162693	0.224311	-0.597979	0.177693	-0.19207	-0.412185	-0.188181	0.423576	0.528275	-0.104699
GO_drpoolB-CL1694Contig1	amino acid transporter	IIIa. Membrane transport	0.815645	0.50686	-0.75558	-1.08167	-0.566391	-0.518832	-1.06703	0.298166	-1.08762	-0.25727	-0.830349
GO_drpoolB-CL2338Contig1	amino acid transporter	IIIa. Membrane transport	0.525058	0.851799	0.18703	0.866501	0.968806	1.25598	1.04211	0.457948	-0.136898	0.478971	-0.615869
GO_drpoolB-CL3178Contig1	amino acid transporter	IIIa. Membrane transport	-0.414519	0.659582	-0.0962273	-0.610026	0.165526	0.265431	-0.627477	0.372029	-3.48978	-4.99782	1.50803
GO_drpoolB-CL4210Contig1	amino acid transporter	IIIa. Membrane transport	-1.22621	-0.973169	0.340303	0.338371	1.50929	1.0587	0.436427	0.183206	-0.343393	0.368372	-0.711765
GO_drpoolB-CL6081Contig1	amino acid transporter	IIIa. Membrane transport	-0.738374	-1.24296	-0.529736	-0.300972	-0.0147427	-0.334424	-0.325117	-0.706468	0.312318	0.0410671	0.271251
GO_drpoolB-CL6245Contig1	amino acid transporter	IIIa. Membrane transport	-0.60485	-0.91712	-1.30329	-2.07992	-1.74853	-1.7051	-2.05854	-0.32012	-1.70024	1.40228	-3.10252
GO_drpoolB-CL8194Contig1	amino acid transporter	IIIa. Membrane transport	0.942967	0.394079	-1.02633	-1.17371	-0.817442	-0.836615	-1.09951	0.267339	-0.840327	0.00542619	-0.845754
GO_drpoolB-CL8596Contig1	amino acid transporter	IIIa. Membrane transport	-1.04193	-1.24344	-0.290168	-0.759388	0.382628	-0.048871	-0.736679	-0.831154	-0.503193	-0.363774	-0.139419
GO_drpoolB-CL8761Contig1	amino acid transporter	IIIa. Membrane transport	-1.83422	-2.97427	-2.16713	-3.78664	-1.7891	-1.92035	-3.3179	0.0547287	-3.68542	-0.939972	-2.74545
GO_drpoolB-CL9097Contig1	amino acid transporter	IIIa. Membrane transport	1.03399	0.873592	0.683528	0.13886	0.328392	0.101382	-0.213152	0.658469	-0.097322	-0.683515	0.586193
GO_drpoolB-CL9597Contig1	amino acid transporter	IIIa. Membrane transport	1.49575	-1.00476	-1.02978	-1.29315	-1.22462	-0.905129	-1.04875	0.783751	-1.82329	3.16212	-4.98541
GO_drs12P0025B12_F_ab1	amino acid transporter	IIIa. Membrane transport	-1.11562	-1.39921	-0.374267	-0.620853	0.103937	-0.200835	-0.565046	-0.836107	-0.438276	-0.436487	-0.00178956
IP_PHBS011N22u	amino acid transporter	IIIa. Membrane transport	-0.151811	-0.292745	0.730496	-0.311278	0.356211	0.634956	-0.266458	0.478089	0.134836	1.08221	-0.947372
SG_SGN-U211010	amino acid transporter	IIIa. Membrane transport	-0.542551	0.581984	-0.100399	-0.305322	0.203056	-0.0980964	-0.726064	1.94638	-1.0274	-0.480262	-0.547142
GO_drpoolB-CL6114Contig1	aminophospholipid ATPase	IIIa. Membrane transport	0.106229	-0.797439	0.21027	-0.846827	0.00902751	-0.0554413	-0.658708	0.424382	-1.19466	-0.624826	-0.569833
GO_drpoolB-CL7244Contig1	aminophospholipid ATPase	IIIa. Membrane transport	-0.765544	-0.910697	-0.97975	-1.7066	-1.15538	-1.25271	-1.72348	-0.595503	-1.55922	0.07758	-1.6368
GO_drpoolB-CL9028Contig1	aminophospholipid ATPase	IIIa. Membrane transport	-0.502881	-0.983039	-0.611588	-0.850458	-0.649348	-0.817013	-0.774973	0.173141	-1.61476	-0.856188	-0.758574
cn10479	anthocyanin permease	IIIa. Membrane transport	-0.584659	-0.613197	-0.635991	-0.620822	-0.588182	-0.369612	-0.680381	-0.0554226	-0.772853	0.145082	-0.917935
GO_dr004P0008G21_F_ab1	anthocyanin permease	IIIa. Membrane transport	0.93865	1.36893	0.572351	0.103743	0.660489	1.12862	0.108367	1.23982	-0.849578	-0.159535	-0.690042
cn2149	aquaporin	IIIa. Membrane transport	-0.593561	-1.12523	-0.477649	-2.03534	-0.598446	-0.929788	-2.04852	-0.619609	-3.29342	-3.2928	-0.000613353
GO_drpoolB-CL9380Contig1	Aquaporin NIP	IIIa. Membrane transport	0.637304	1.11699	0.745235	-0.547607	-0.270944	-0.4931	-0.969554	0.822027	-0.694561	0.932846	-1.62741
cn4975	Aquaporin PIP	IIIa. Membrane transport	-0.229847	-0.738127	-0.662914	-0.314489	-0.0767465	-0.260264	-0.329062	-0.692546	-0.15605	0.20233	-0.358381
GO_drpoolB-CL3189Contig1	aquaporin SIP	IIIa. Membrane transport	1.72411	0.117987	-0.338516	-0.287346	-0.36618	-0.0324918	-0.0255753	1.62687	0.877713	1.72574	-0.848022
cn1100	aquaporin TIP	IIIa. Membrane transport	-0.393103	-2.23216	-0.0710686	-0.928415	-0.387945	-0.0797526	-1.64935	1.61638	-3.00169	-1.23783	-1.76386
cn7164	aquaporin TIP	IIIa. Membrane transport	-0.508051	0.0313177	2.15084	0.908902	1.90232	1.19263	0.239837	1.45039	0.672072	0.90007	-0.227999
cn6828	aromatic and neutral amino acid transporter	IIIa. Membrane transport	2.45647	1.19142	1.69189	1.02564	1.83049	2.01747	0.787591	3.97201	0.672171	0.972053	-0.299882
GO_drpoolB-CL898Contig1	aromatic and neutral amino acid transporter	IIIa. Membrane transport	0.4669	0.104627	0.229725	-0.381059	0.391297	0.288577	-0.306173	0.370912	0.290745	0.602526	-0.311781
GO_drpoolB-CL9729Contig1	ATP binding / ATPase, coupled to transmembrane movement of ions, phosphorylative mechanism	IIIa. Membrane transport	-0.845166	-0.793964	0.206865	-0.299018	0.541227	0.757501	-0.652322	-0.279691	-0.80077	-0.85826	0.0574904
cn2926	ATP synthase 24 kDa subunit	IIIa. Membrane transport	-0.080431	-0.15365	0.467759	0.49423	0.464928	0.584984	0.454829	-0.268844	0.40567	0.445579	-0.0399094
GO_drpoolB-CL1576Contig1	ATP synthase delta chain, mitochondrial	IIIa. Membrane transport	-0.572011	-0.746287	-0.0961188	-0.205048	0.203687	0.407783	-0.0834489	-0.12335	-0.114401	0.910992	-1.02539
cn4834	ATP synthase family	IIIa. Membrane transport	-2.04778	-4.11339	-3.25167	-4.99631	-3.6525	-4.55271	-5.25003	-1.25621	-5.17026	-7.9613	2.79104
cn6856	ATP synthase family	IIIa. Membrane transport	-0.8145	-2.42814	-0.585739	-2.0147	-0.596127	-0.703076	-2.2217	-1.73552	-3.29813	-4.2927	0.994568
GO_drpoolB-CL4509Contig1	ATP synthase family	IIIa. Membrane transport	-0.0762212	-0.300877	-0.140245	-1.32237	-0.650387	-0.872013	-1.71342	-0.00718741	-2.20638	-2.81638	0.610001
cn2351	ATP synthase protein I -related	IIIa. Membrane transport	-0.0847317	-0.858788	-0.527754	-0.475986	-0.592931	-0.561245	-0.590728	-0.759824	-0.939235	-2.21963	1.28039
GO_drpoolB-CL6056Contig1	ATP synthase subunit H family protein	IIIa. Membrane transport	-0.303774	-1.12978	-0.171965	-0.708233	-0.209699	-0.171339	-0.91562	-0.325797	-0.80548	0.0278077	-0.833287
GO_drs21P0008B07_F_ab1	ATP/ADP transporter	IIIa. Membrane transport	1.78062	2.49991	2.24392	1.45697	2.32795	2.21235	0.961452	0.102965	-0.326956	-1.24044	0.913486
DY395408_1	ATP:ADP antiporter	IIIa. Membrane transport	-0.0615481	0.0754224	-0.433406	-1.35939	-0.49104	-0.266875	-1.07731	-0.175635	-1.34892	-1.01545	-0.333471
cn449	ATP-binding cassette transporter	IIIa. Membrane transport	3.72506	1.90986	0.983422	1.29477	1.73526	2.1459	1.0006	4.06374	0.42527	-0.620858	1.04613
GO_dr004P0024P16_F_ab1	ATP-binding cassette transporter	IIIa. Membrane transport	-1.72196	-2.60563	-1.24755	-3.46491	-2.35244	-3.08957	-4.15138	-0.537026	-4.56927	-5.01864	0.449373
cn8782	ATP-dependent transporter	IIIa. Membrane transport	0.216241	-1.12505	-0.784016	-2.09032	-1.66561	-1.35625	-1.97116	0.89106	-3.04183	-2.5373	-0.504531
cn6138	beta-subunit of K+ channels	IIIa. Membrane transport	-0.0263688	-0.643859	0.544498	0.396621	0.339767	0.346404	0.359978	0.751024	0.0610752	-0.00695386	0.068029
cn8956	beta-subunit of K+ channels	IIIa. Membrane transport	-0.190368	-0.769487	0.594754	-0.394745	0.950856	0.573021	-0.23804	0.829895	-0.910615	-0.362223	-0.548392
cn822	bile acid:Na+ symporter family protein	IIIa. Membrane transport	-0.0699582	-0.362352	0.449743	0.00286792	0.460463	0.782485	-0.265539	-0.0993114	-0.0489174	0.00301723	-0.0519347
GO_drs31P0010B21_F_ab1	C4-dicarboxylate transporter/malic acid transport protein	IIIa. Membrane transport	4.55448	4.10912	2.76606	1.19244	1.76628	1.56402	1.25131	3.71794	3.02085	1.93346	1.08739
SG_SGN-U212106	carbohydrate transmembrane transporter/ sugar:hydrogen ion symporter	IIIa. Membrane transport	0.843909	2.34238	2.59854	1.12478	1.86726	1.99393	0.99511	3.15154	-0.00916475	0.0142237	-0.0233885
EB174876_1	carbohydrate transporter	IIIa. Membrane transport	-0.635728	-0.918558	0.388687	-0.0694386	-0.304846	1.0583	0.547302	0.801791	0.565837	1.39019	-0.824352
GO_dr004P0010O22_F_ab1	carbohydrate transporter	IIIa. Membrane transport	1.00612	1.37902	0.891032	0.210301	0.691131	0.853616	-0.18531	0.576355	0.323057	0.581734	-0.258677
GO_drpoolB-CL9222Contig1	Cation transport protein	IIIa. Membrane transport	-0.027761	-0.388257	0.415029	0.510643	1.03012	0.988426	0.359966	0.437948	-0.113514	0.363729	-0.477243
SG_SGN-U210481	cationic amino acid transmembrane transporter	IIIa. Membrane transport	-0.0909361	-0.0369422	-0.00180315	-0.100021	-0.139723	-0.125502	-0.301428	0.136995	-0.150501	-0.322017	0.171516
cn3456	cationic amino acid transporter	IIIa. Membrane transport	4.09871	4.66474	5.35853	4.50406	4.83287	4.64083	4.21703	1.42299	2.71275	1.48566	1.2271
cn6574	cationic amino acid transporter	IIIa. Membrane transport	-0.457974	-0.0820413	-0.107062	-0.0778993	-0.0761546	-0.147336	0.00258922	-0.136464	0.680637	0.490884	0.189753
DC243753_1	cationic amino acid transporter	IIIa. Membrane transport	-0.592544	-0.103701	-0.078506	-0.437461	-0.138124	-0.203639	-0.35816	-0.203826	0.00246567	-0.0121242	0.0145899
GO_dr001P0007C21_F_ab1	cationic amino acid transporter	IIIa. Membrane transport	-0.969484	-0.23223	-0.258718	-1.0259	0.135812	-0.0659792	-0.668119	-0.393322	-0.29791	0.0060028	-0.303913
GO_dr001P0012N21_F_ab1	cationic amino acid transporter	IIIa. Membrane transport	0.0208106	0.063183	0.172554	-0.446035	0.266977	-0.306894	-0.27806	-0.0200717	-1.138	-1.27801	0.140003
GO_dr004P0002F15_F_ab1	cationic amino acid transporter	IIIa. Membrane transport	0.749284	1.07654	1.07489	1.58838	1.31301	1.57288	1.65725	0.235345	1.81816	2.86437	-1.04621
GO_drpoolB-CL4700Contig1	cationic amino acid transporter	IIIa. Membrane transport	0.609231	0.369137	-0.165633	-0.456069	-0.325689	-0.150514	-0.470188	-0.826794	-0.188537	2.1939	-2.38244
GO_drpoolB-CL6860Contig1	cationic amino acid transporter	IIIa. Membrane transport	0.467522	0.331957	-0.209689	-0.931684	0.323614	0.219927	-0.57469	-1.06547	-0.477958	1.91819	-2.39615
GO_drs21P0010C11_F_ab1	cationic amino acid transporter	IIIa. Membrane transport	-1.49243	-1.7469	-1.71461	-0.328843	-1.58347	0.288932	0.308621	-0.317162	1.6401	2.84375	-1.20365
IP_PHBS011L23u	chloroplast ABC transporter	IIIa. Membrane transport	-0.894128	-1.18707	0.120948	-1.54674	0.0157436	-0.463291	-1.50421	-0.976815	-1.11821	-2.49949	1.38128
GO_drpoolB-CL1342Contig1	choline transporter	IIIa. Membrane transport	-0.688413	-0.379974	0.326652	-0.570463	0.38629	0.43923	-0.390417	0.0725938	-0.760444	0.272357	-1.0328
GO_dr001P0017H06_F_ab1	CMP-sialic acid transporter	IIIa. Membrane transport	-1.19858	-1.36147	0.373703	-0.596262	0.0766376	0.105513	-0.594336	-0.929868	-0.908129	-0.312888	-0.595241
cn5601	contains InterPro domain Membrane attack complex component/perforin	IIIa. Membrane transport	1.67084	1.10426	1.47909	0.625159	1.88721	1.22656	0.417224	1.36191	-2.43957	-2.91724	0.477676
cn8695	copper uptake transmembrane transporter/ iron ion transmembrane transporter	IIIa. Membrane transport	-0.471367	-1.06292	-0.309996	-0.368849	-0.359485	-0.271476	-0.427946	-0.25878	-0.883129	-1.49352	0.610389
IP_PHBS002C12u	cystinosin	IIIa. Membrane transport	-1.12231	-1.17184	0.720338	-0.209163	0.354645	0.521869	-0.168162	-1.577	-0.632179	-0.91236	0.280181
EB175049_1	deoxythymidine monophosphate uptake protein	IIIa. Membrane transport	0.144742	-0.49216	-0.474628	-0.902662	-0.668857	-0.079388	-0.872229	-0.531185	-0.571143	-0.38147	-0.189674
cn7337	D-galactonate transporter	IIIa. Membrane transport	1.18904	1.30791	1.31445	0.584428	0.859769	1.01834	0.622522	0.726557	0.611322	1.28332	-0.671994
GO_drpoolB-CL8420Contig1	D-galactonate transporter	IIIa. Membrane transport	0.783147	1.23597	0.899419	0.24862	0.492086	0.515791	0.409767	0.497806	-0.04308	0.776188	-0.819268
cn3182	dicarboxylate/tricarboxylate carrier	IIIa. Membrane transport	-0.0155858	-0.136976	-0.151943	-0.107606	-0.265882	-0.490661	-0.157433	-0.411918	-0.264568	-0.212963	-0.0516049
GO_dr004P0009D05_F_ab1	dicarboxylate/tricarboxylate carrier	IIIa. Membrane transport	-0.756199	-1.0128	-0.15612	-1.02157	0.11	0.241562	-1.06171	-0.178343	-1.41087	-2.68463	1.27376
cn52	D-xylose-H+ symporter	IIIa. Membrane transport	-0.4046	-0.815503	-0.751588	-0.887728	-0.915965	-1.09498	-1.05681	-0.243972	-0.866523	-1.6344	0.767877
GO_dr001P0013F10_F_ab1	D-xylose-H+ symporter	IIIa. Membrane transport	-0.737064	-0.961768	-0.8752	-1.41024	-0.884309	-1.149	-1.87449	-0.430305	-1.87983	-2.91643	1.0366
cn6943	endomembrane protein 70 transporter	IIIa. Membrane transport	0.930851	1.59524	2.36498	2.33544	2.47729	2.20874	2.20843	0.245803	1.55191	1.8331	-0.281188
cn5154	ferroportin protein	IIIa. Membrane transport	-0.641297	0.977027	0.132168	-0.48468	-0.387806	-0.505697	-0.845288	-1.64973	-0.591793	-2.58817	1.99638
cn10309	folate carrier protein	IIIa. Membrane transport	0.0131652	-0.107021	0.217153	0.407626	0.0605978	0.379783	0.359834	0.205214	0.287798	0.573886	-0.286088
cn10310	folate carrier protein	IIIa. Membrane transport	0.00424504	0.0754264	0.578213	0.316914	0.146913	0.501439	0.313415	0.325481	0.0832099	0.385144	-0.301934
cn685	GDP-mannose transporter	IIIa. Membrane transport	-0.252855	-0.598076	0.267891	-0.30765	0.23031	0.311533	-0.208723	-0.210403	-0.199565	-0.179867	-0.0196974
cn1111	glucose transporter	IIIa. Membrane transport	5.85251	6.73895	5.48075	5.13692	5.28553	5.1579	4.86768	3.83422	3.22471	0.730613	2.4941
cn5704	glucose transporter	IIIa. Membrane transport	-0.643828	-1.60502	-0.835768	-1.17338	-0.773404	-0.929261	-1.28636	-0.556222	-1.42005	-1.28058	-0.139472
cn655	glucose-6-phosphate/phosphate translocator	IIIa. Membrane transport	0.0788783	-0.505255	0.238833	-0.195987	0.188639	0.259096	-0.187384	0.348069	-0.0919418	0.178649	-0.270591
cn7962	glucose-6-phosphate/phosphate translocator	IIIa. Membrane transport	0.618903	0.775146	1.05656	0.434859	0.792408	0.94987	0.57443	0.450655	0.178175	0.295498	-0.117323
cn8998	glucose-6-phosphate/phosphate translocator	IIIa. Membrane transport	2.58523	2.18533	1.65967	0.985635	2.11016	1.75794	0.978568	3.50446	-1.69266	-1.49068	-0.201973
GO_drpoolB-CL4416Contig1	glucose-6-phosphate/phosphate translocator	IIIa. Membrane transport	0.0194623	0.139614	0.385491	0.112675	0.164696	0.099452	-0.116528	0.175794	-0.184926	0.666979	-0.851905
IP_PHBS003J21u	glucose-6-phosphate/phosphate translocator	IIIa. Membrane transport	-1.8719	-2.41156	0.01824	-0.597319	-0.35345	0.120966	-0.706555	-0.523251	-1.06601	-0.463663	-0.60235
cn5947	glucose-6-phosphate/phosphate-translocator	IIIa. Membrane transport	2.32393	2.06409	1.44336	1.26684	1.72225	1.70401	1.34682	2.51434	-0.61981	-1.02121	0.4014
cn7379	glutamate/malate translocator	IIIa. Membrane transport	-0.796993	-1.75748	-0.689802	-0.240584	-0.642679	-0.317224	-0.298098	-0.225053	-0.491775	-1.0423	0.550521
cn8188	Glutathione S-conjugate-transporting ATPase	IIIa. Membrane transport	-0.774343	-0.93672	1.22257	1.71281	2.37592	1.88954	1.75298	-0.194889	1.30144	-0.654763	1.9562
DY395765_1	Glutathione S-conjugate-transporting ATPase	IIIa. Membrane transport	-1.13077	1.23464	0.743298	0.74973	1.09403	0.164753	0.0814567	1.03376	-1.9107	-3.15772	1.24701
GO_drpoolB-CL3969Contig1	Glutathione S-conjugate-transporting ATPase	IIIa. Membrane transport	-0.302879	-1.04239	0.130223	0.270036	-0.0115429	0.465558	0.670171	0.140465	-0.0398362	-0.780999	0.741163
DC240006_1	glycerol-3-phosphate dehydrogenase	IIIa. Membrane transport	-0.202231	-0.39438	0.105079	-0.46751	-0.439755	-0.183939	-0.54258	0.252866	-0.97549	-0.58414	-0.39135
cn8261	Glycerol-3-phosphate transporter	IIIa. Membrane transport	0.975656	1.10519	0.82269	0.870836	2.48568	2.50969	1.03997	-0.697993	1.67747	2.1872	-0.509725
cn8262	Glycerol-3-phosphate transporter	IIIa. Membrane transport	0.909198	0.882287	1.13803	0.150378	3.58378	3.32985	0.585196	-0.617274	1.01034	2.68921	-1.67887
GO_drs13P0013N22_R_ab1	glycerol-3-phosphate transporter	IIIa. Membrane transport	0.940877	1.05034	0.418038	1.39219	1.55088	1.68439	1.24263	-0.615906	1.93268	1.71852	0.214155
SG_SGN-U211362	glycolipid binding / glycolipid transporter	IIIa. Membrane transport	0.0837619	0.687095	0.0320402	1.08585	0.0501677	0.617204	1.83219	-0.0294293	1.523	1.25524	0.267763
DY395367_1	Glycolipid transfer protein	IIIa. Membrane transport	-0.266647	-0.671922	0.114718	0.0954004	0.240813	0.326223	0.0981938	0.665673	-0.199594	0.510352	-0.709946
GO_dr001P0010I10_F_ab1	glycolipid transporter	IIIa. Membrane transport	-0.590757	0.610951	1.20691	0.36998	1.03674	0.709482	0.568377	-0.723585	2.54494	0.186569	2.35837
SG_SGN-U210003	glycolipid transporter	IIIa. Membrane transport	0.653132	0.553309	0.730564	0.55163	1.87178	1.58089	0.298256	1.64628	-0.050648	0.268468	-0.319116
cn3843	Heavy metal transport/detoxification protein	IIIa. Membrane transport	-1.1016	-1.96091	-0.526337	-0.960657	0.324917	0.111264	-1.20402	-1.30233	-2.3394	-0.861137	-1.47826
cn4621	Heavy metal transport/detoxification protein	IIIa. Membrane transport	-0.294703	0.21335	0.167939	0.286979	0.406605	-0.128779	-0.0218627	-0.523211	-0.00883551	-0.448096	0.43926
GO_dr004P0024D23_F_ab1	Heavy metal transport/detoxification protein	IIIa. Membrane transport	-3.23492	-3.88511	-2.69834	-4.15767	-2.58524	-2.34472	-4.04451	-2.68456	-4.93476	-4.27269	-0.662074
IP_PHBS009D21u	Heavy metal transport/detoxification protein	IIIa. Membrane transport	2.82542	0.0292859	1.10604	2.16608	2.04778	2.45212	2.90758	0.098034	4.02415	4.17603	-0.151884
GO_dr001P0007O18_F_ab1	Hexose carrier protein HEX6	IIIa. Membrane transport	2.36522	7.85726	5.76589	4.90452	5.92124	5.23199	3.99784	-0.0843819	1.7122	-2.29284	4.00504
cn3485	hexose transporter	IIIa. Membrane transport	-0.718101	-2.29576	-0.821683	-0.413434	-0.16187	-0.117331	-0.339459	-0.108698	-1.4105	-1.11716	-0.293334
GO_drpoolB-CL7892Contig1	hexose transporter	IIIa. Membrane transport	-0.166875	-1.66781	0.282948	-0.188112	0.0648142	0.244506	-0.198197	0.92555	-1.06337	-0.368658	-0.694717
IP_PHBS004K10u	hexose transporter	IIIa. Membrane transport	-0.4579	-2.58686	-2.72248	-2.88844	-2.69341	-2.56359	-2.74172	-0.401986	-1.81563	-3.87436	2.05874
GO_drpoolB-CL3506Contig1	hexose transporter 6	IIIa. Membrane transport	-0.829642	-1.53278	-0.0371505	0.662297	0.323246	0.130142	0.586969	-0.334093	-0.316348	-0.0899678	-0.22638
DC243391_1	high-affinity hydrogen:glucose symporter	IIIa. Membrane transport	0.152781	1.42096	-0.122224	-0.555724	-0.00261894	0.265206	-0.289577	0.0084938	-0.481674	-0.226116	-0.255558
cn4073	histidine amino acid transporter	IIIa. Membrane transport	0.0870893	0.599758	-0.0199727	-0.20656	-0.357302	-0.410428	-0.417727	-0.143544	-0.398155	-0.475514	0.0773586
DY395776_1	histidine amino acid transporter	IIIa. Membrane transport	0.399763	0.403054	0.514563	-0.222142	0.281858	-0.149634	-0.16442	0.286519	0.00662475	-0.109805	0.11643
GO_drpoolB-CL4929Contig1	histidine triad family protein	IIIa. Membrane transport	0.141233	-0.0950565	0.0974899	0.109715	-0.0541604	0.187887	0.391018	-0.566103	0.418749	-0.0664154	0.485164
GO_dr004P0020A02_F_ab1	histidine triad family protein / HIT family protein	IIIa. Membrane transport	-1.00902	-1.87388	-1.50323	-1.89194	-1.42924	-1.38925	-2.14133	-1.06688	-1.91219	-2.52903	0.616841
GO_dr001P0002F04_F_ab1	Importin 11	IIIa. Membrane transport	0.077083	0.270266	-0.0864383	0.100595	0.354729	-0.177657	-0.105438	0.211976	0.240594	0.491896	-0.251302
GO_dr004P0003C04_F_ab1	Inner membrane transport protein	IIIa. Membrane transport	-1.4214	-3.85842	-1.69593	-2.13353	-0.621883	-1.04716	-2.15393	-0.984464	-2.78708	-5.16534	2.37826
GO_drpoolB-CL4481Contig1	inorganic carbon transport protein-related	IIIa. Membrane transport	-1.18078	-2.25968	-2.93078	-5.00039	-4.51855	-5.293	-5.39619	-0.470553	-5.49379	-7.97217	2.47839
DC242589_1	INOSITOL TRANSPORTER	IIIa. Membrane transport	-1.20507	-2.22194	1.39144	-2.54315	-2.1163	-2.14437	-2.7928	-1.42418	-1.96691	-3.22619	1.25928
GO_dr001P0007B05_F_ab1	integral membrane transporter family	IIIa. Membrane transport	-0.480193	-0.547723	0.225803	0.0548024	-0.0275939	0.387217	0.147155	-0.0240727	0.0373639	-0.46905	0.506414
GO_dr004P0002D21_F_ab1	integral membrane transporter family	IIIa. Membrane transport	-0.494674	0.43733	0.317604	0.28857	0.426582	0.81444	0.555711	0.182568	0.102493	1.23913	-1.13664
GO_dr004P0017E20_F_ab1	integral membrane transporter family	IIIa. Membrane transport	-1.01642	-0.781504	-0.172518	-0.83792	-0.200423	-0.137834	-1.03342	-0.459054	-1.05033	-2.16752	1.11719
GO_drs21P0001L22_F_ab1	integral membrane transporter family	IIIa. Membrane transport	-1.50552	-2.15224	-0.439974	-1.47539	-0.499425	-0.915048	-2.33298	2.46609	-3.16209	-1.6042	-1.55788
GO_drs21P0001L22_R_ab1	integral membrane transporter family	IIIa. Membrane transport	-1.19961	-2.3594	-0.330892	-1.23805	-0.470112	-0.810368	-1.87802	2.1991	-2.07856	-0.716591	-1.36197
GO_drs21P0004G01_F_ab1	integral membrane transporter family	IIIa. Membrane transport	0.630873	0.926012	1.25991	0.216273	1.33405	1.24879	0.308702	0.62406	-0.223616	0.457958	-0.681574
GO_drs21P0004G01_R_ab1	integral membrane transporter family	IIIa. Membrane transport	1.44938	1.64466	1.58979	1.38591	1.58981	1.64056	1.50527	0.962599	1.2656	1.04983	0.215769
cn3772	integral membrane transporter family protein	IIIa. Membrane transport	1.09272	-0.898114	-0.735339	-0.72857	-0.499286	-0.258031	-0.781629	2.39098	1.90717	2.6866	-0.779429
cn788	Intracellular chloride channel	IIIa. Membrane transport	-0.0238804	1.13472	1.17179	0.708796	1.01945	0.964504	0.661108	0.774314	0.200953	0.999502	-0.798549
cn8085	ion channel	IIIa. Membrane transport	-0.326553	-0.43107	0.60219	0.134014	0.839358	0.760875	0.131853	-0.598873	0.0992807	-0.162288	0.261569
GO_drpoolB-CL5110Contig1	lactose permease	IIIa. Membrane transport	-0.324902	0.117376	0.0150709	2.56528	3.16175	4.73008	3.69992	-0.268232	5.85821	5.72357	0.134642
GO_drpoolB-CL4102Contig1	lysine and histidine specific transporter	IIIa. Membrane transport	-0.406672	-0.676921	0.268604	1.3441	0.93924	1.27205	1.54283	-0.0235058	1.3203	3.88395	-2.56365
cn8753	lysine/histidine transporter	IIIa. Membrane transport	-0.19703	-1.16942	0.595658	1.05989	1.51569	1.66628	1.31047	-0.407857	1.21244	4.01906	-2.80662
DC242615_1	lysine/histidine transporter	IIIa. Membrane transport	-0.0835935	-0.422256	-0.192014	-0.715288	-0.620229	-0.291188	-0.889942	0.155387	-0.718145	-0.646837	-0.0713078
DC244337_1	lysine/histidine transporter	IIIa. Membrane transport	1.06297	0.587299	0.293257	-0.0184938	0.861602	0.918401	0.00164744	0.75659	-0.309808	-0.653227	0.343419
GO_drpoolB-CL3044Contig1	Magnesium and cobalt efflux protein	IIIa. Membrane transport	-0.437681	-0.13721	0.320516	-0.00567451	0.201179	0.458289	0.0680517	-0.211181	-0.390673	-0.688612	0.297939
cn5188	major intrinsic protein NIP5	IIIa. Membrane transport	0.961088	1.47355	1.65181	1.8695	1.5352	1.56271	1.94394	0.329218	1.83754	3.11423	-1.27669
GO_drpoolB-CL3299Contig1	malate transmembrane transporter	IIIa. Membrane transport	3.1512	1.16217	-1.09053	-0.965437	-0.41774	-0.559362	-0.508372	5.3798	-0.476036	0.321421	-0.797456
GO_drpoolB-CL7294Contig1	maltose transporter	IIIa. Membrane transport	-0.446901	-1.89383	-1.26341	-1.00546	-0.970137	-0.436616	-0.693646	-0.529105	-1.61767	-3.07605	1.45839
GO_dr004P0002J03_F_ab1	mannitol transporter	IIIa. Membrane transport	1.61572	1.60885	1.1045	1.06599	0.990788	1.05082	1.26328	1.47597	1.45605	2.10575	-0.649697
cn10223	MATE efflux family protein	IIIa. Membrane transport	-0.282996	-0.328367	0.205417	0.878421	0.935767	1.15315	1.29991	-0.179251	1.18712	0.939682	0.247436
cn5468	MATE efflux family protein	IIIa. Membrane transport	0.357143	0.316525	0.83798	0.0822884	0.582298	0.0334208	0.110203	0.220039	-0.000909061	-1.09578	1.09487
cn8165	MATE efflux family protein	IIIa. Membrane transport	-0.717568	0.103708	-0.102083	0.0789314	0.165352	-0.0823003	-0.581495	-0.4614	-0.763747	-0.671662	-0.0920858
cn9272	MATE efflux family protein	IIIa. Membrane transport	-0.616157	-1.51921	0.01711	0.845998	1.39171	1.78093	1.20668	-0.379332	1.09415	6.04553	-4.95137
cn9406	MATE efflux family protein	IIIa. Membrane transport	2.07685	2.94185	3.02871	4.34664	4.40611	4.77414	4.99997	3.54394	4.09185	4.47155	-0.3797
DC244505_1	MATE efflux family protein	IIIa. Membrane transport	-0.518409	-0.679647	-0.186445	-0.654332	-0.221755	-0.144241	-0.42342	-0.160317	-1.26695	-0.483878	-0.783067
GO_dr004P0017P02_F_ab1	MATE efflux family protein	IIIa. Membrane transport	-1.03174	-2.20908	-0.632377	-1.7869	-0.586598	-0.765333	-2.02345	-0.413877	-2.84397	-0.383972	-2.46
GO_dr004P0018I05_F_ab1	MATE efflux family protein	IIIa. Membrane transport	-0.445063	-2.63332	-0.683941	-0.756695	-1.62775	-0.528474	0.0857364	-0.601869	0.565842	-0.632415	1.19826
GO_drpoolB-CL7747Contig1	MATE efflux family protein	IIIa. Membrane transport	0.58569	-0.0635947	0.306277	1.77511	1.76882	2.09498	2.20333	-1.04516	1.49707	-1.22183	2.7189
GO_drpoolB-CL8093Contig1	MATE efflux family protein	IIIa. Membrane transport	-0.346964	-1.2931	-1.4388	1.50012	1.09266	3.31953	2.60062	0.017793	2.40757	3.60468	-1.19711
GO_drpoolB-CL9532Contig1	MATE efflux family protein	IIIa. Membrane transport	2.63867	4.1749	4.65315	3.95145	4.61836	4.07951	3.89871	0.567763	3.44927	-0.888992	4.33826
GO_drs12P0003H03_R_ab1	MATE efflux family protein	IIIa. Membrane transport	2.5327	1.45273	0.601831	0.874552	0.0763951	2.02498	1.24159	0.812269	2.29407	0.27181	2.02226
GO_drs12P0010J17_F_ab1	MATE efflux family protein	IIIa. Membrane transport	9.31495	9.79345	8.23043	5.91753	6.99614	5.4608	4.43126	4.26679	2.95695	-3.18241	6.13936
GO_drs12P0010J17_R_ab1	MATE efflux family protein	IIIa. Membrane transport	8.2649	8.90169	7.54649	5.92089	6.11883	4.64809	4.22341	3.80415	2.87788	-2.71823	5.59611
GO_drs13P0001M18_R_ab1	MATE efflux family protein	IIIa. Membrane transport	-1.07432	0.918205	0.477276	4.59569	3.76484	5.68187	5.4282	0.133449	5.04076	6.03681	-0.996055
GO_drs31P0004N16_R_ab1	MATE efflux family protein	IIIa. Membrane transport	2.09408	4.18123	3.30002	3.18194	3.25859	3.19471	2.71565	1.90742	2.18845	0.675685	1.51276
IP_PHBS008O13u	MATE efflux family protein	IIIa. Membrane transport	0.0263759	-1.11999	-1.8848	-0.218904	-0.853535	2.52789	1.01825	1.09199	0.706225	2.48977	-1.78355
IP_PHBS010I13u	MATE efflux family protein	IIIa. Membrane transport	4.73829	3.93264	4.40823	1.80172	3.12338	2.2794	0.944235	5.83239	1.15171	1.80181	-0.650096
GO_drpoolB-CL8019Contig1	MATE efflux family protein	IIIa. Membrane transport	0.052912	1.35838	1.8192	2.309	2.59276	2.03324	2.05449	-0.453852	-1.79404	-2.90346	1.10942
cn4623	MaTE efflux protein-related	IIIa. Membrane transport	2.54704	3.93737	5.23457	3.69774	4.68041	4.0307	2.70296	-1.68528	1.1056	-0.193568	1.29917
GO_drpoolB-CL7736Contig1	MATE efflux protein-related	IIIa. Membrane transport	1.87559	1.64039	1.40389	0.576198	1.00821	0.509921	-0.0405977	2.53123	-0.125702	-1.12721	1.00151
GO_drpoolB-CL9607Contig1	MATE efflux protein-related	IIIa. Membrane transport	5.89408	5.04474	3.94484	1.29335	2.54314	2.22907	0.579715	3.52404	3.10148	1.15514	1.94635
GO_drs12P0003A02_F_ab1	MatE family transporter	IIIa. Membrane transport	1.80763	0.365535	0.742747	3.86649	1.60131	5.13006	5.35185	0.452463	4.99138	4.48826	0.503119
cn8040	MFS general substrate transporter	IIIa. Membrane transport	-1.35072	-2.07127	-0.423352	-1.35995	-0.879996	-0.688463	-1.49892	-1.04535	-1.28385	-0.037874	-1.24598
GO_dr001P0011E08_F_ab1	MFS general substrate transporter	IIIa. Membrane transport	-1.12619	-1.737	-0.413536	-1.00732	-0.541192	-0.42377	-1.01794	-0.773145	-1.27372	-0.21032	-1.0634
GO_dr004P0014C19_F_ab1	MFS general substrate transporter	IIIa. Membrane transport	-0.592716	-1.64869	-0.746725	-1.40375	-1.07812	-0.949601	-1.29582	-0.577988	-1.76867	0.31988	-2.08855
GO_drpoolB-CL3176Contig1	MFS general substrate transporter	IIIa. Membrane transport	0.262221	-0.524759	-0.156818	-0.402996	-0.579129	-0.335283	-0.165843	0.512911	-0.463589	-0.152361	-0.311228
GO_drpoolB-CL3655Contig1	MFS general substrate transporter	IIIa. Membrane transport	-0.439221	-0.917148	-0.161649	-0.232206	0.0888253	-0.00367058	-0.415763	-0.364273	-0.255198	0.0998284	-0.355027
GO_drpoolB-CL4295Contig1	MFS general substrate transporter	IIIa. Membrane transport	-0.733686	-1.89569	0.465211	-1.26861	0.58507	0.221593	-1.0574	-0.884931	-2.27437	-1.64584	-0.62853
GO_drpoolB-CL9299Contig1	MFS general substrate transporter	IIIa. Membrane transport	0.253615	0.786685	0.90285	0.462075	0.927761	0.948723	0.441396	1.07487	0.933549	-0.754896	1.68845
GO_drpoolB-CL9792Contig1	MFS general substrate transporter	IIIa. Membrane transport	-0.536569	-1.40969	0.0325622	-0.334361	0.215511	0.0962074	-0.283693	-1.04326	-0.933135	-1.00093	0.0677944
cn2118	mitochondrial 2-oxoglutarate/malate carrier protein	IIIa. Membrane transport	1.94903	-0.0834652	-0.884075	-1.43971	0.378029	0.177024	-1.11461	1.74521	-0.689779	0.52915	-1.21893
cn2121	mitochondrial carrier protein	IIIa. Membrane transport	-0.0771385	-0.102746	0.20676	0.0620103	0.384834	0.399072	-0.0995768	-0.193322	0.196339	-0.0921511	0.28849
cn3806	mitochondrial carrier protein	IIIa. Membrane transport	2.94056	0.0376188	1.41372	1.11878	0.963842	1.51454	1.19228	3.49817	0.785037	0.0280895	0.756948
cn8963	mitochondrial carrier protein	IIIa. Membrane transport	-0.855163	-0.601826	0.476557	-0.307605	0.139694	0.207283	-0.425861	0.0242812	-0.390783	0.112469	-0.503252
cn913	mitochondrial carrier protein	IIIa. Membrane transport	-0.435951	0.0504133	0.0830093	0.0633407	0.0682917	0.245144	-0.010974	-0.442829	-0.300975	-0.793022	0.492047
GO_dr001P0002I21_F_ab1	mitochondrial carrier protein	IIIa. Membrane transport	-0.757013	0.0842147	-0.0536208	0.287402	0.388268	0.528221	0.174127	-0.585543	0.0737001	0.540495	-0.466795
GO_dr004P0009G14_F_ab1	mitochondrial carrier protein	IIIa. Membrane transport	1.50214	3.10681	1.59959	1.30329	0.708289	0.484595	1.06584	0.0961915	1.38372	-0.319186	1.7029
GO_dr004P0015I22_F_ab1	mitochondrial carrier protein	IIIa. Membrane transport	-0.9949	0.466103	0.0591144	0.270297	0.383039	0.702348	0.304262	-0.416658	-0.0583385	0.546311	-0.604649
GO_dr004P0031A07_F_ab1	mitochondrial carrier protein	IIIa. Membrane transport	-0.759474	-0.745094	-0.354244	-1.51036	-1.10384	-0.669956	-1.35835	-0.164774	-0.806182	-0.615851	-0.190331
GO_drpoolB-CL4567Contig1	mitochondrial carrier protein	IIIa. Membrane transport	-0.0144784	0.850159	0.167221	0.0735374	0.393918	0.52226	0.121409	0.4596	0.571811	0.435628	0.136183
IP_PHBS003K11u	mitochondrial carrier protein	IIIa. Membrane transport	-1.58802	-0.487449	-0.133071	0.0922575	-0.605131	-0.344436	-0.408032	-1.68599	-0.431664	-1.81891	1.38725
GO_drpoolB-CL4532Contig1	Mitochondrial carrier protein	IIIa. Membrane transport	-0.117296	-0.797926	0.533638	-0.466314	0.860098	0.944999	-0.384445	-0.31023	-0.122906	1.63866	-1.76157
cn4810	Mitochondrial carrier protein RIM2	IIIa. Membrane transport	-0.0462376	-0.707901	0.459243	-0.143431	0.618974	0.733522	-0.064688	-0.287076	0.566867	1.72064	-1.15378
GO_dr001P0004J01_F_ab1	Mitochondrial carrier protein RIM2	IIIa. Membrane transport	-0.0491415	-0.480578	-0.290001	-2.05897	-0.484539	-0.930261	-1.49891	-2.51622	-1.00715	-0.843241	-0.163914
GO_dr001P0011N08_F_ab1	Mitochondrial carrier protein RIM2	IIIa. Membrane transport	-0.0415016	-0.122672	-0.465176	-0.877347	-0.855367	-1.02217	-0.788834	-2.04411	-0.0244909	-0.294587	0.270096
GO_dr001P0009L22_F_ab1	Mitochondrial deoxynucleotide carrier	IIIa. Membrane transport	-0.222204	-0.390898	-0.11738	-0.179471	0.19389	0.0972809	-0.272079	-0.0852954	-0.346957	-0.47656	0.129604
GO_drpoolB-CL1544Contig1	Mitochondrial deoxynucleotide carrier	IIIa. Membrane transport	3.27517	0.849648	0.594427	1.26991	0.988673	1.14394	1.31183	3.41752	1.73761	2.0417	-0.304089
GO_drpoolB-CL4388Contig1	mitochondrial deoxynucleotide carrier	IIIa. Membrane transport	-0.149244	-0.262105	-0.0980506	-0.325396	-0.0177699	0.0375099	-0.404498	-0.0319186	-0.746327	-0.999866	0.253538
cn10298	mitochondrial dicarboxylate carrier protein	IIIa. Membrane transport	5.63207	3.45767	1.71607	1.0725	2.1719	1.31995	1.18526	4.72827	6.56504	6.79502	-0.229977
cn2120	mitochondrial dicarboxylate carrier protein	IIIa. Membrane transport	0.916497	-0.533257	-0.558943	-0.608826	0.220903	-0.529965	-0.886966	0.529526	-1.0461	-0.704336	-0.341765
cn4905	mitochondrial dicarboxylate carrier protein	IIIa. Membrane transport	7.02268	5.33389	2.79685	3.5364	3.20957	2.64732	3.3646	4.69276	8.39029	6.57115	1.81914
cn6886	mitochondrial dicarboxylate carrier protein	IIIa. Membrane transport	2.01789	1.37681	0.85047	-0.219919	0.327783	0.368467	-0.36958	1.10344	0.529262	0.995832	-0.46657
cn9014	mitochondrial dicarboxylate carrier protein	IIIa. Membrane transport	1.98259	1.37677	0.693477	-0.162743	0.353571	0.31661	-0.24845	1.03903	0.202538	0.609425	-0.406887
cn9036	mitochondrial dicarboxylate carrier protein	IIIa. Membrane transport	2.3057	0.0765505	-1.14554	-0.777155	0.0459107	-0.069973	-0.798101	1.78811	0.280765	0.731646	-0.450881
GO_dr001P0004H13_F_ab1	mitochondrial half-ABC transporter	IIIa. Membrane transport	0.00484314	0.114905	0.949516	0.791909	0.837955	1.02377	0.748798	-0.184364	0.257348	-0.931408	1.18876
cn3003	mitochondrial phosphate carrier protein	IIIa. Membrane transport	-0.391491	-1.09389	0.303651	-0.5874	0.671561	0.43072	-0.659606	-0.341226	-0.612517	-0.115224	-0.497293
cn3004	mitochondrial phosphate carrier protein	IIIa. Membrane transport	-0.230009	-0.343741	0.144027	-0.698397	0.00458987	-0.0047236	-0.316556	0.0371111	-0.92778	-0.469785	-0.457995
cn3005	mitochondrial phosphate carrier protein	IIIa. Membrane transport	-0.305889	-0.229958	-0.0411862	-1.14926	-0.664232	-0.784094	-0.86862	-0.0530495	-1.77261	-1.53307	-0.239539
cn3007	mitochondrial phosphate carrier protein	IIIa. Membrane transport	-0.583973	0.14792	0.199282	0.534271	0.297765	0.295463	0.148583	-0.314504	-0.303515	-0.11158	-0.191935
cn3008	mitochondrial phosphate carrier protein	IIIa. Membrane transport	-0.0256317	-0.0696047	0.150844	0.0866705	0.0566698	0.106968	0.156519	0.0857588	-0.112352	0.202963	-0.315315
GO_dr001P0020L22_F_ab1	mitochondrial phosphate carrier protein	IIIa. Membrane transport	2.99147	3.42155	2.6382	1.78193	2.42754	1.61305	1.25125	1.88712	1.59336	0.514938	1.07842
cn3624	mitochondrial phosphate translocator	IIIa. Membrane transport	3.71409	4.19345	3.0418	1.765	2.81525	1.92232	1.1002	2.62607	2.0496	1.09564	0.953962
GO_drpoolB-CL5177Contig1	mitochondrial substrate carrier	IIIa. Membrane transport	-0.543289	0.269303	0.553135	0.306461	0.409778	0.407396	0.0616946	-0.467952	-0.387083	-1.13703	0.749947
cn10288	mitochondrial substrate carrier family protein	IIIa. Membrane transport	1.4301	1.39172	1.03645	0.634938	0.645618	0.633936	0.43212	0.49027	0.61668	0.0262928	0.590387
cn4809	mitochondrial substrate carrier family protein	IIIa. Membrane transport	-0.0582755	-0.769776	0.610634	-0.300862	0.975403	0.852244	-0.193223	-0.44416	0.0604227	1.32819	-1.26776
cn5819	mitochondrial substrate carrier family protein	IIIa. Membrane transport	-0.274664	0.152266	-0.158029	-0.0121974	-0.458528	-0.33535	-0.0864907	-0.380492	-0.183125	-1.10544	0.922311
cn6720	mitochondrial substrate carrier family protein	IIIa. Membrane transport	-1.07606	0.156989	-0.573441	-0.204359	-0.650394	-0.290346	-0.349737	-1.53104	-0.0630849	-1.17308	1.11
cn8825	mitochondrial substrate carrier family protein	IIIa. Membrane transport	3.03762	1.71717	0.99148	0.145192	0.613843	0.327022	0.190895	3.2328	2.25206	3.06018	-0.80812
GO_dr001P0011N14_F_ab1	mitochondrial substrate carrier family protein	IIIa. Membrane transport	0.00376778	-0.334643	0.767732	0.860736	1.13931	1.51515	0.880916	0.318051	0.649355	0.976064	-0.326708
GO_dr004P0002M22_F_ab1	mitochondrial substrate carrier family protein	IIIa. Membrane transport	0.0495123	-0.151119	1.09092	0.169437	0.467544	0.533852	0.210096	0.817308	0.214112	0.905591	-0.691479
GO_dr004P0002N17_F_ab1	mitochondrial substrate carrier family protein	IIIa. Membrane transport	-1.72853	-0.745338	0.0600485	-0.107203	0.147694	0.164823	-0.579331	-1.54146	-0.623549	-1.86991	1.24637
GO_dr004P0010N11_F_ab1	mitochondrial substrate carrier family protein	IIIa. Membrane transport	-0.455313	-0.824933	-0.17467	-0.996383	-0.204604	-0.622726	-0.733233	-0.0280649	-0.795397	-0.253071	-0.542326
GO_dr004P0032P14_F_ab1	mitochondrial substrate carrier family protein	IIIa. Membrane transport	0.59746	0.695878	0.593384	0.509359	0.603598	0.750433	0.100494	0.195182	0.32314	-0.037287	0.360427
GO_drpoolB-CL2502Contig1	mitochondrial substrate carrier family protein	IIIa. Membrane transport	-0.0944284	-0.550003	0.593903	0.492188	1.24918	1.47081	0.754213	0.0911029	0.831065	1.14419	-0.313129
GO_drs31P0010L16_F_ab1	monosaccharide transport protein	IIIa. Membrane transport	2.34084	2.93506	1.59187	1.42691	1.32853	1.07772	1.1615	0.752404	0.917916	2.77819	-1.86027
cn3367	monosaccharide transporter	IIIa. Membrane transport	-0.435388	0.00272055	0.450263	-0.730401	0.251856	-0.169592	-0.259925	0.476348	0.0901792	0.249222	-0.159043
cn6380	monosaccharide transporter	IIIa. Membrane transport	-0.18887	-0.383422	0.128608	-0.789976	0.602995	0.318961	-0.778737	0.0927175	-0.689136	-0.435066	-0.25407
GO_drpoolB-CL3193Contig1	monosaccharide transporter	IIIa. Membrane transport	2.58755	3.5721	1.83172	1.25039	1.48163	1.11057	1.19611	0.963476	0.232563	2.26329	-2.03073
cn3226	Multidrug resistance efflux transporter	IIIa. Membrane transport	0.118889	0.174126	0.549625	-0.373967	0.589421	0.591093	-0.303419	0.245929	-0.326859	0.638339	-0.965198
GO_dr004P0013J02_F_ab1	Multidrug resistance protein	IIIa. Membrane transport	1.56414	3.7573	3.73868	2.47999	3.74068	3.72292	2.67347	2.66448	0.498833	-0.289396	0.788229
GO_drpoolB-CL4505Contig1	multidrug resistance protein	IIIa. Membrane transport	2.50934	3.19235	5.17458	5.87416	5.34644	5.83874	6.3084	2.91087	5.78847	2.76925	3.01923
GO_drpoolB-CL5809Contig1	multidrug resistance protein	IIIa. Membrane transport	1.18264	0.466688	-0.165919	-0.164008	-0.543981	-0.143662	0.136889	-0.396677	6.285	6.67276	-0.387762
cn1329	multidrug resistance protein ABC transporter family	IIIa. Membrane transport	0.194426	1.19744	1.54905	1.1947	1.31905	0.958025	1.14884	0.988509	-0.288278	-2.01885	1.73058
cn4922	multidrug resistance protein ABC transporter family	IIIa. Membrane transport	-0.150303	0.398207	0.488126	0.651594	0.286215	0.240681	0.572003	0.326125	0.453286	-0.0233713	0.476657
GO_drpoolB-CL4725Contig1	multidrug resistance protein ABC transporter family	IIIa. Membrane transport	-0.125029	0.638588	0.832948	0.975457	0.579688	0.46084	0.799032	0.878082	0.902993	0.196677	0.706316
GO_drpoolB-CL4846Contig1	multidrug resistance protein ABC transporter family	IIIa. Membrane transport	-0.0208949	0.20626	0.893864	0.426876	0.769529	0.604535	0.44176	0.520876	0.530146	0.212447	0.317699
cn4714	multidrug resistance protein ABC transporter family	IIIa. Membrane transport	-2.16893	-2.27115	-1.12802	-2.09957	-1.08697	-1.42901	-1.70861	-1.21422	-1.40655	-2.78677	1.38022
cn6571	multidrug resistance protein ABC transporter family	IIIa. Membrane transport	-0.677268	-1.52802	0.075819	-0.824183	0.0720802	-0.0278273	-0.75393	-0.778246	-2.10442	-0.240578	-1.86384
cn9184	multidrug resistance protein ABC transporter family	IIIa. Membrane transport	-1.27324	-3.65085	-2.07274	-0.893209	-1.06402	-0.216616	-0.232059	-1.82834	-0.982663	1.42343	-2.40609
GO_dr004P0004P17_F_ab1	multidrug resistance protein ABC transporter family	IIIa. Membrane transport	0.313252	-1.26907	-0.294132	-0.335907	-0.531072	-0.0107881	0.172979	0.70485	-0.754299	-1.7141	0.959806
GO_drpoolB-CL5132Contig1	multidrug resistance protein ABC transporter family	IIIa. Membrane transport	-0.123916	0.870192	1.22938	0.634522	1.33166	1.08404	0.729378	0.772712	-0.536225	-1.46401	0.927782
GO_drpoolB-CL6403Contig1	multidrug resistance protein ABC transporter family	IIIa. Membrane transport	-1.23369	-3.03516	-1.92209	-0.628484	-0.752346	-0.00322635	0.0396243	-1.75486	-0.72137	1.1753	-1.89667
GO_drpoolB-CL9304Contig1	multidrug resistance protein ABC transporter family	IIIa. Membrane transport	-0.0173527	1.94249	2.61698	2.52109	2.65903	2.33508	2.19935	0.512458	1.5813	1.97231	-0.391012
cn7262	multidrug resistance pump	IIIa. Membrane transport	2.88234	4.43735	5.23398	4.49247	5.16606	4.2191	3.89441	0.839946	3.929	-0.96	4.889
GO_dr004P0004O15_F_ab1	multidrug/pheromone exporter	IIIa. Membrane transport	-1.22094	-2.03063	-1.20068	-2.86332	-1.78118	-2.38847	-4.05891	-0.940804	-4.37815	-4.47047	0.0923113
GO_dr004P0010I15_F_ab1	multidrug/pheromone exporter	IIIa. Membrane transport	-0.897452	-1.79955	-1.16935	-0.365032	-1.7931	-1.43922	0.333033	0.287238	0.88431	5.44154	-4.55722
GO_drpoolB-CL6611Contig1	multidrug/pheromone exporter	IIIa. Membrane transport	-0.0403073	0.00260511	0.533525	0.343018	0.667239	0.611937	-0.00623157	-0.518795	1.07002	0.284195	0.785825
GO_drpoolB-CL6975Contig1	multidrug/pheromone exporter	IIIa. Membrane transport	-0.935794	-0.0483107	-0.126407	-0.00891024	-0.279965	-0.399208	-0.29069	-1.40994	-1.17867	-0.303662	-0.875007
DC244161_1	Na+/myo-inositol symporter	IIIa. Membrane transport	-0.235998	-1.7394	1.1619	-1.26513	-0.927186	-1.17607	-1.47417	-1.39998	-0.879038	-1.70475	0.825714
cn4952	neutral amino acid transport protein	IIIa. Membrane transport	-1.01678	-0.469298	0.0283565	-0.252262	0.252315	0.257415	-0.0843499	-0.711065	-0.584603	-0.594248	0.00964503
cn2318	NOD26-like intrinsic protein	IIIa. Membrane transport	0.280841	-0.200449	0.135618	-0.513442	0.182472	0.305515	0.144836	0.328906	-0.495065	-0.311468	-0.183597
cn6439	NOD26-like intrinsic protein	IIIa. Membrane transport	0.119453	0.0392999	0.0344809	-0.63721	-0.260603	-0.245762	-0.877754	-0.41432	-0.620995	-0.335166	-0.285829
cn8356	NOD26-like intrinsic protein	IIIa. Membrane transport	0.895727	1.11571	1.28352	1.46895	1.24572	1.18689	1.46938	0.0755972	1.28236	2.72451	-1.44215
GO_drpoolB-CL9410Contig1	NOD26-like intrinsic protein	IIIa. Membrane transport	0.831423	0.565838	3.32359	6.19731	7.22	5.99257	5.90923	1.06095	2.74418	4.40408	-1.65989
SG_SGN-U209918	NOD26-like intrinsic protein	IIIa. Membrane transport	-0.0539887	-0.167284	-0.717744	-0.421238	-0.235755	-0.355494	-0.31417	-0.00612768	-0.15148	0.211087	-0.362567
SG_SGN-U210333	NOD26-like intrinsic protein	IIIa. Membrane transport	0.0706175	0.542177	0.844075	0.208946	0.0284771	-0.0183252	-0.118449	0.0675591	0.0131198	-0.0491039	0.0622238
EB175171_1	nodulin-like intrinsic protein	IIIa. Membrane transport	0.79474	1.14465	1.02384	1.31561	1.18243	1.21531	1.42963	0.202763	1.2783	2.6196	-1.3413
cn4783	Non-intrinsic ABC protein	IIIa. Membrane transport	-0.141621	1.07632	1.30123	-0.725824	0.642496	0.279976	-1.08645	-0.554576	-1.37247	-2.06493	0.692461
GO_dr004P0012F16_F_ab1	Non-intrinsic ABC protein	IIIa. Membrane transport	-0.168734	-0.131251	0.199423	0.0481341	-0.502796	-0.719988	-0.192913	-0.522389	-0.389775	-0.928255	0.538481
cn4446	Non-intrinsic ABC protein 14, chloroplastic	IIIa. Membrane transport	-0.964268	-0.863196	-0.176785	-0.17431	-0.144249	0.0702924	-0.482522	-0.690069	-0.931118	-2.41878	1.48767
GO_drpoolB-CL6072Contig1	Nuclear pore protein	IIIa. Membrane transport	-0.608199	-0.00238548	0.407735	0.68824	0.844279	0.873057	0.538326	-0.279031	0.0380702	0.725734	-0.687664
cn4153	nuclear transport factor	IIIa. Membrane transport	0.0566327	0.602185	0.799174	0.749039	0.712143	0.715976	0.549504	-0.314369	0.136374	0.601857	-0.465483
cn9520	nucleobase ascorbate transporter	IIIa. Membrane transport	0.191867	-0.356132	0.201014	1.77624	0.980955	1.76777	2.50692	0.0212607	5.27325	5.51405	-0.240794
GO_drpoolB-CL7703Contig1	nucleobase ascorbate transporter	IIIa. Membrane transport	-0.880436	0.0419522	0.427294	1.64692	2.10745	2.148	1.36557	-1.82904	1.23763	1.31349	-0.0758532
cn5368	nucleobase:cation symporter	IIIa. Membrane transport	-0.450058	-1.5676	-0.186377	-1.19377	-0.180771	-0.330044	-1.35644	-0.611267	-1.39681	-2.34064	0.943831
GO_drpoolB-CL8885Contig1	nucleobase:cation symporter	IIIa. Membrane transport	-0.391921	-1.14074	-0.144478	-0.922066	-0.283329	-0.569617	-1.17486	-0.41145	-1.44002	-2.00761	0.567585
cn7621	nucleoporin	IIIa. Membrane transport	-0.923043	-0.801976	0.534297	0.156612	0.417392	0.662696	-0.144557	-0.61058	-0.212346	0.21897	-0.431317
cn10145	Nucleoporin 155	IIIa. Membrane transport	-0.850362	-0.339642	0.0259247	0.431977	0.387977	0.569094	0.368552	-0.580167	-0.103747	0.31739	-0.421137
cn10146	Nucleoporin 155	IIIa. Membrane transport	-0.563506	-0.26112	0.300971	0.588817	0.460526	0.75324	0.623821	-0.396786	0.244851	0.564203	-0.319353
GO_drpoolB-CL5272Contig1	Nucleoporin 155	IIIa. Membrane transport	-0.539968	-0.265599	-0.0347936	0.526897	0.0648524	0.409264	0.496253	-0.696544	0.39526	0.468169	-0.0729091
GO_drs12P0009N23_F_ab1	Nucleoporin 155	IIIa. Membrane transport	-0.726981	-0.0835344	0.0839744	0.461886	0.382065	0.648185	0.441566	-0.75464	-0.00314648	-0.0111026	0.00795614
GO_drpoolB-CL6650Contig1	nucleoporin family protein	IIIa. Membrane transport	-0.241188	-0.192557	0.0212194	-0.0329808	0.0862034	0.156844	-0.0127401	-0.0119107	-0.321925	-0.241	-0.0809245
GO_drpoolB-CL7413Contig1	nucleoporin family protein	IIIa. Membrane transport	-0.601432	-0.602379	0.0470012	-0.145048	0.238547	0.446622	-0.0618468	-0.473992	-0.40906	-0.0965119	-0.312548
GO_drpoolB-CL7116Contig1	Nucleoporin GLE1	IIIa. Membrane transport	-0.62456	-0.78937	-0.00126464	-0.0985865	0.257229	0.521563	0.0910427	-0.637445	-0.223338	0.141362	-0.364699
GO_drpoolB-CL9025Contig1	Nucleoporin interacting component	IIIa. Membrane transport	-0.219698	-0.111929	0.602072	0.857478	0.644237	0.674853	0.555523	-0.231829	0.42423	0.561082	-0.136853
GO_drpoolB-CL5348Contig1	nucleoside transporter	IIIa. Membrane transport	-0.62063	-0.957701	-0.146596	-0.468333	0.496536	0.368521	-0.0845105	-0.102965	-1.27889	-0.74327	-0.535621
GO_drpoolB-CL3519Contig1	nucleotide-sugar transmembrane transporter	IIIa. Membrane transport	-0.347186	0.723758	1.08001	0.666997	1.54151	1.70197	0.631427	-0.267386	0.804483	0.720328	0.0841553
GO_dr001P0007A06_F_ab1	nucleotide-sugar transporter family protein	IIIa. Membrane transport	-0.571499	-1.15515	0.0895183	-0.499739	0.131633	0.066968	-0.585062	-0.553424	-1.2031	-0.76595	-0.437151
GO_drpoolB-CL8591Contig1	nucleotide-sugar transporter family protein	IIIa. Membrane transport	-0.29765	-0.904728	-0.0147289	-0.175264	0.213107	0.0955205	-0.348153	-0.636147	-0.535201	-0.297732	-0.237469
cn10402	oligopeptide transporter	IIIa. Membrane transport	0.354528	0.238647	0.0644862	0.117153	-0.128821	0.0483806	-0.000317083	-0.533484	0.428503	-0.30549	0.733993
cn2886	oligopeptide transporter	IIIa. Membrane transport	-0.516836	1.0508	1.22165	1.2391	1.30374	1.01382	0.995851	-0.607904	-0.279568	-1.00791	0.728339
cn3550	oligopeptide transporter	IIIa. Membrane transport	-0.78891	-0.42546	-0.23375	-0.27701	-0.359314	-0.319621	-0.447459	-0.855842	-0.952343	-0.21854	-0.733804
cn4168	oligopeptide transporter	IIIa. Membrane transport	4.0877	3.38162	-1.71789	-1.12685	-1.8458	-2.5736	-0.486357	0.70142	4.12391	-0.393699	4.51761
cn4867	oligopeptide transporter	IIIa. Membrane transport	-0.529658	-0.899859	-0.882426	-1.4593	-1.0315	-0.823078	-0.993838	-0.294535	-1.03013	-1.12899	0.0988675
cn5014	oligopeptide transporter	IIIa. Membrane transport	-0.768745	-0.869425	-0.275616	-0.325582	0.113232	0.369027	-0.212153	-0.642779	-0.191321	0.0238573	-0.215178
cn6172	oligopeptide transporter	IIIa. Membrane transport	0.746721	0.774551	0.409669	-0.192578	-0.455988	-0.878768	-0.177913	1.62151	-0.0359361	0.815441	-0.851378
DC242139_1	oligopeptide transporter	IIIa. Membrane transport	-0.590531	-0.66324	-0.165819	-0.895812	0.0806658	-0.277212	-0.844789	0.264267	-2.49713	-1.00708	-1.49005
DC242252_1	oligopeptide transporter	IIIa. Membrane transport	-1.76942	-4.29266	-2.5126	-5.63891	-3.39281	-4.17094	-5.04153	-1.10501	-7.34434	-7.31812	-0.0262249
DC242672_1	oligopeptide transporter	IIIa. Membrane transport	0.590684	-0.293019	-1.16295	-2.39406	-2.03573	-2.29392	-2.66536	1.15259	-1.97015	-2.44359	0.473446
GO_dr001P0018O11_F_ab1	oligopeptide transporter	IIIa. Membrane transport	-1.78417	-3.61569	-1.61012	-2.22288	-1.14194	-1.08955	-1.81694	0.235613	-2.23515	-3.52322	1.28807
GO_dr004P0031H16_F_ab1	oligopeptide transporter	IIIa. Membrane transport	-0.689573	0.340704	0.229618	0.314554	0.153537	0.0834773	0.167978	-0.139624	-0.120968	-0.129567	0.00859937
GO_drpoolB-CL2327Contig1	oligopeptide transporter	IIIa. Membrane transport	-1.4803	-4.62974	-2.97318	-4.98409	-3.89555	-4.06693	-4.53933	-0.978646	-6.18235	-6.00745	-0.174898
GO_drpoolB-CL5641Contig1	oligopeptide transporter	IIIa. Membrane transport	-0.785065	-0.312409	0.180065	-0.0594463	0.396046	0.00446006	-0.311556	-0.967717	-0.60277	-0.81245	0.209679
GO_drpoolB-CL5996Contig1	oligopeptide transporter	IIIa. Membrane transport	-0.597456	-1.14679	-0.585951	-0.951324	-1.20749	-0.862174	-0.811478	0.0880317	4.62955	5.68561	-1.05606
GO_drpoolB-CL7378Contig1	oligopeptide transporter	IIIa. Membrane transport	-0.848775	-0.565349	-0.352807	-0.254209	-0.0235619	0.23215	-0.161644	-0.661143	-0.651169	-0.477282	-0.173887
GO_drpoolB-CL770Contig1	oligopeptide transporter	IIIa. Membrane transport	-5.2236	-3.9955	-2.66612	-2.75393	-1.76232	-2.2559	-3.08166	-2.23595	-2.58835	-1.28944	-1.29891
GO_drpoolB-CL7969Contig1	oligopeptide transporter	IIIa. Membrane transport	-0.931182	-1.2891	-1.19237	-1.5004	-1.53644	-1.20963	-1.31536	0.472431	4.88868	6.66895	-1.78026
GO_drpoolB-CL8355Contig1	oligopeptide transporter	IIIa. Membrane transport	-0.459222	-0.449822	-0.601676	-0.36863	0.366185	0.646202	-0.208065	-0.986922	0.493231	-1.81606	2.30929
GO_drpoolB-CL9524Contig1	oligopeptide transporter	IIIa. Membrane transport	-1.20286	-0.568376	-0.46998	-0.126382	-0.343985	-0.0339223	-0.0190202	-0.505111	-0.524753	-0.477246	-0.047507
GO_drs12P0011L16_F_ab1	oligopeptide transporter	IIIa. Membrane transport	0.716845	0.111983	0.376268	-0.174287	-0.484293	-0.584551	0.630094	-0.566314	-0.465807	-1.1378	0.671993
GO_drs21P0005L06_R_ab1	oligopeptide transporter	IIIa. Membrane transport	3.7428	5.17903	4.04087	2.25939	2.18647	2.09529	1.85059	1.05274	2.12249	1.11739	1.0051
GO_drpoolB-CL7699Contig1	Oligopeptide transporter	IIIa. Membrane transport	0.682991	1.03277	0.675866	-0.119557	-0.224557	-0.580412	0.0676034	1.79888	-0.277986	0.775071	-1.05306
cn8587	organic anion transporter	IIIa. Membrane transport	0.106478	-0.162278	0.369557	0.196892	0.472072	0.622245	0.514976	0.448299	-0.179088	0.312424	-0.491512
DC243671_1	organic anion transporter	IIIa. Membrane transport	0.0583752	-0.49972	0.771937	-0.378307	0.649577	0.852601	-0.104555	0.496411	-0.168439	0.56827	-0.736709
cn3183	oxoglutarate/malate translocator	IIIa. Membrane transport	-0.0894566	-0.015276	-0.0433278	0.074866	-0.0332619	0.0656243	0.131357	-0.0466253	-0.0275639	0.139117	-0.166681
cn3263	PDR-like ABC transporter	IIIa. Membrane transport	0.717594	0.186317	0.821838	0.398861	0.992524	1.93322	0.495357	-0.299847	0.361031	-0.385746	0.746777
GO_drs13P0004P03_R_ab1	PDR-like ABC transporter	IIIa. Membrane transport	-0.786003	-2.29074	-1.27164	0.886214	0.972546	2.02698	2.51119	-0.0248322	1.45724	0.855115	0.602123
cn7333	PDR-type ABC transporter	IIIa. Membrane transport	-0.390009	-0.769846	0.269403	-0.713967	0.814487	0.686286	-0.452457	0.281049	-1.05724	4.89159	-5.94883
cn9211	PDR-type ABC transporter	IIIa. Membrane transport	1.39489	1.66705	1.16015	0.509747	1.50239	1.64057	1.20214	0.974118	0.576971	0.167651	0.409319
GO_drpoolB-CL2225Contig1	PDR-type ABC transporter	IIIa. Membrane transport	1.1803	1.37043	1.36482	1.1633	1.42807	1.15359	1.06098	0.141241	1.01575	2.66	-1.64425
GO_drpoolB-CL3171Contig1	PDR-type ABC transporter	IIIa. Membrane transport	0.807299	0.804412	0.351862	0.570533	0.394929	0.515521	0.691588	0.558313	0.612723	0.277486	0.335237
GO_drpoolB-CL3674Contig1	PDR-type ABC transporter	IIIa. Membrane transport	-1.53303	-2.39225	-0.496981	-1.64797	-0.635838	-1.36923	-1.42347	-1.07493	-0.306041	-0.741369	0.435328
GO_drpoolB-CL5105Contig1	PDR-type ABC transporter	IIIa. Membrane transport	1.2876	1.22824	0.776229	0.695799	0.955103	0.920617	0.935997	0.696938	0.6298	0.140647	0.489154
GO_drpoolB-CL5945Contig1	PDR-type ABC transporter	IIIa. Membrane transport	-1.20018	-2.84431	-1.30112	-1.30926	-0.942803	-1.4422	-0.987597	-1.00298	0.746521	-0.479146	1.22567
GO_drpoolB-CL7243Contig1	PDR-type ABC transporter	IIIa. Membrane transport	-0.132531	-0.717082	-0.546653	3.22057	3.70431	4.00907	4.7225	0.242531	3.77749	3.30717	0.470313
GO_drpoolB-CL7264Contig1	PDR-type ABC transporter	IIIa. Membrane transport	1.0742	1.20717	0.539652	0.350228	0.766504	1.00324	0.82194	0.525487	0.405887	0.000904622	0.404982
GO_drpoolB-CL7288Contig1	PDR-type ABC transporter	IIIa. Membrane transport	0.0235222	-0.0123873	0.0296733	-0.135433	-0.133768	-0.110416	-0.499044	-0.434732	-0.323706	-0.907447	0.583741
GO_drpoolB-CL9789Contig1	PDR-type ABC transporter	IIIa. Membrane transport	-1.1653	-1.2052	-0.355098	4.69874	4.0392	4.89977	5.66433	0.267557	5.07791	4.27694	0.800971
GO_drs13P0004P03_F_ab1	PDR-type ABC transporter	IIIa. Membrane transport	-0.154229	-0.0472723	0.153509	2.22076	2.80499	3.08337	3.88841	0.374306	3.16266	2.88898	0.273685
cn9243	PDR-type ABC transporter 2	IIIa. Membrane transport	1.46224	1.35951	0.637837	0.760858	0.734864	0.84047	1.11396	0.826154	0.736254	-0.168821	0.905075
cn6694	Peptide transporter	IIIa. Membrane transport	-3.06985	-6.22365	-5.36021	-6.17013	-5.83357	-6.30462	-6.4833	-0.33489	-6.14395	-0.105865	-6.03809
cn842	Peptide transporter	IIIa. Membrane transport	-2.43718	-5.05655	-1.92665	-2.61534	-1.18965	-2.02875	-2.77014	-0.768658	2.51668	3.85973	-1.34305
cn8862	Peptide transporter	IIIa. Membrane transport	-1.90009	-2.47812	-1.13248	-0.783482	-0.915158	-1.35946	-1.1282	-1.06822	3.10058	2.92234	0.178237
GO_dr004P0023J05_F_ab1	Peptide transporter	IIIa. Membrane transport	-0.910725	-0.593495	-1.05903	-3.08236	-1.98591	-2.65783	-3.29597	-1.95442	-4.56772	-3.18897	-1.37875
GO_drpoolB-CL7593Contig1	Peptide transporter	IIIa. Membrane transport	-1.34855	-0.919374	-1.01746	-0.6277	-0.797106	-1.00601	-0.644876	-1.18153	-0.585566	-1.34372	0.758157
GO_drpoolB-CL8717Contig1	Peptide transporter	IIIa. Membrane transport	-0.928083	-0.263599	-0.593182	-1.00613	0.151422	-0.15207	-0.72901	-1.11273	-0.852135	-1.41	0.557863
GO_drpoolB-CL8880Contig1	Peptide transporter	IIIa. Membrane transport	-2.82308	-4.21047	-1.69399	-2.40789	-0.712909	-1.8341	-2.55233	-0.867876	2.79029	4.15943	-1.36914
GO_drs12P0005C10_F_ab1	Peptide transporter	IIIa. Membrane transport	-1.36401	-2.22222	-0.967891	-1.30938	-0.808199	-1.06112	-1.20224	-0.448154	1.0361	1.49432	-0.458223
DY395398_1	peptide/glutathione transporter OPT1	IIIa. Membrane transport	1.85293	4.04114	2.78096	1.07948	1.74509	1.13433	1.01212	-0.191037	-0.347839	-2.61312	2.26528
cn6111	permease-related	IIIa. Membrane transport	0.125745	-0.557018	0.14806	-0.710446	-0.402537	-0.287024	-0.819227	-0.513312	-0.50332	-0.644918	0.141598
GO_drpoolB-CL1505Contig1	permease-related	IIIa. Membrane transport	-0.163881	-0.576732	0.0748565	-0.801563	-0.179043	-0.255846	-0.703125	-0.451296	-0.945619	-0.990818	0.045199
GO_dr004P0014G22_F_ab1	peroxisomal voltage-dependent anion-selective channel protein	IIIa. Membrane transport	0.163049	-0.166132	0.393345	-0.233956	-0.0771894	0.23364	-0.0696011	0.207458	0.00253409	0.0786136	-0.0760795
cn9572	phosphate translocator	IIIa. Membrane transport	0.112304	-0.225411	0.630732	-0.375124	0.294359	0.27033	-0.654079	-0.446097	-0.355354	0.467891	-0.823245
DC240085_1	phosphate translocator	IIIa. Membrane transport	0.427694	0.670966	0.830064	-0.150846	1.00333	1.04351	0.250095	1.24209	-0.76237	1.45455	-2.21692
cn1724	phosphate/phosphoenolpyruvate translocator	IIIa. Membrane transport	-0.149168	-1.57601	-2.08116	-3.63563	-1.85268	-2.83137	-3.752	-0.429187	-5.35093	-6.58982	1.23889
cn1896	phosphate/phosphoenolpyruvate translocator	IIIa. Membrane transport	-0.310779	-1.39619	-1.89936	-2.23255	-1.68021	-2.41728	-2.67517	-0.0939485	-4.67702	-5.58682	0.909798
cn2400	phosphate/phosphoenolpyruvate translocator	IIIa. Membrane transport	-0.28976	-0.508089	-0.244073	-1.32375	-0.493432	-0.706903	-1.22429	-0.00987062	-1.28309	-0.667423	-0.615671
cn2402	phosphate/phosphoenolpyruvate translocator	IIIa. Membrane transport	-0.890203	-2.65201	-2.25906	-3.87614	-1.67216	-2.90237	-4.35206	-0.803536	-6.39157	-7.82125	1.42969
cn3823	phosphate/phosphoenolpyruvate translocator	IIIa. Membrane transport	-0.0751018	0.0350124	-0.00877757	-0.212847	-0.120392	-0.054263	0.0654171	1.10658	-0.106866	1.55175	-1.65862
cn6473	phosphate/phosphoenolpyruvate translocator	IIIa. Membrane transport	-0.937205	-1.21167	-0.0699385	2.5085	-0.471146	1.70386	3.30596	0.131458	3.16938	3.52756	-0.358181
cn8582	phosphate/phosphoenolpyruvate translocator	IIIa. Membrane transport	-0.0728546	0.0107391	0.192272	-0.139099	0.076554	0.354611	0.157915	0.685776	-0.207693	1.08647	-1.29416
cn9025	phosphate/phosphoenolpyruvate translocator	IIIa. Membrane transport	-1.81979	-2.25258	0.0248781	-0.838078	0.387713	0.574334	-0.480493	-0.782928	-1.35844	-1.02855	-0.329891
cn9571	phosphate/phosphoenolpyruvate translocator	IIIa. Membrane transport	0.131982	-0.304038	0.820566	-0.417292	0.910882	1.25255	-0.025157	0.892646	-0.676499	0.527844	-1.20434
cn9992	phosphate/phosphoenolpyruvate translocator	IIIa. Membrane transport	-0.249912	-0.33382	0.0411871	-0.514865	-0.0228819	-0.228822	-0.417966	-0.420137	-0.356335	-0.186032	-0.170303
GO_drpoolB-CL8789Contig1	phosphate/phosphoenolpyruvate translocator	IIIa. Membrane transport	0.416728	0.622975	0.831824	0.327204	0.794548	0.856909	0.498605	1.04804	-0.0617702	1.52456	-1.58633
cn1616	phosphatidylinositol transporter	IIIa. Membrane transport	-0.80809	0.888881	0.486686	-0.156748	0.0598376	-0.577309	-0.438023	-0.114923	0.495131	1.39807	-0.902939
cn1617	phosphatidylinositol transporter	IIIa. Membrane transport	0.0749719	0.335486	0.726424	-0.75482	0.311121	0.099835	-0.808784	0.235267	-0.759227	0.0949837	-0.854211
GO_drpoolB-CL9417Contig1	phosphatidylinositol transporter	IIIa. Membrane transport	-0.378236	-0.612361	0.209884	-0.634112	0.415245	0.476852	-0.540674	-0.327027	-1.03114	-0.130191	-0.900951
cn6748	phosphoglyceride transfer protein	IIIa. Membrane transport	0.196697	-0.00608464	-0.652512	1.06122	-0.59359	1.97053	1.87419	-0.472824	0.911615	0.743962	0.167654
cn1873	PLASMA MEMBRANE INTRINSIC PROTEIN	IIIa. Membrane transport	0.412853	0.103132	0.454454	0.0595531	-0.216844	-0.0116008	-0.519373	0.0515911	-0.0973062	-0.190364	0.0930577
cn4156	plasma membrane intrinsic protein NIP	IIIa. Membrane transport	-0.825971	-0.786092	-0.320927	-0.994127	-0.715674	-0.596623	-0.870571	-1.03799	-1.31904	-0.667653	-0.651385
cn10104	plasma membrane intrinsic protein PIP	IIIa. Membrane transport	-0.350192	-1.33607	-0.542724	-1.36272	-0.590704	-0.482867	-1.18031	-1.06348	-1.00297	0.923326	-1.9263
cn154	plasma membrane intrinsic protein PIP	IIIa. Membrane transport	-0.0300204	-0.387923	0.414042	0.220555	0.208169	0.146418	-0.079112	0.0166483	-0.300357	-0.726137	0.42578
cn155	plasma membrane intrinsic protein PIP	IIIa. Membrane transport	-0.224657	0.123533	0.219678	-1.18828	-0.175032	-0.659818	-0.833858	-0.70547	-1.92623	-3.20973	1.2835
cn1559	plasma membrane intrinsic protein PIP	IIIa. Membrane transport	-0.6782	-2.41255	-1.83776	-2.87381	-1.432	-1.84898	-3.07167	-0.739222	-7.55051	-6.96855	-0.581966
cn1582	plasma membrane intrinsic protein PIP	IIIa. Membrane transport	-0.230706	-0.80992	-0.45945	-0.516663	-0.0266752	-0.428854	-0.561619	-0.639982	-0.60366	-0.170001	-0.433658
cn1608	plasma membrane intrinsic protein PIP	IIIa. Membrane transport	0.821484	-1.2074	1.83233	1.47435	1.80018	1.88829	0.824561	0.676519	1.70219	0.286377	1.41581
cn1609	plasma membrane intrinsic protein PIP	IIIa. Membrane transport	1.00292	0.172641	0.887698	1.26001	0.931259	1.23953	1.64272	0.0312422	1.60644	1.04244	0.564003
cn1770	plasma membrane intrinsic protein PIP	IIIa. Membrane transport	0.469687	0.401873	0.798086	0.604378	0.852445	0.840541	0.461771	0.0677363	-0.113999	-0.803101	0.689102
cn1856	plasma membrane intrinsic protein PIP	IIIa. Membrane transport	0.0734596	-0.0379592	0.0799832	-0.271403	-0.236999	-0.067345	-0.468902	0.304073	-0.196955	-0.10378	-0.0931751
cn1858	plasma membrane intrinsic protein PIP	IIIa. Membrane transport	3.8748	3.84651	6.95686	6.06048	7.01763	6.1579	5.68697	1.71677	5.54659	2.71651	2.83008
cn2082	plasma membrane intrinsic protein PIP	IIIa. Membrane transport	0.331298	0.557934	0.920438	0.80112	0.943393	0.702135	0.403093	0.393023	-1.1909	-0.244581	-0.94632
cn2083	plasma membrane intrinsic protein PIP	IIIa. Membrane transport	-0.445858	0.252682	0.416651	-0.101208	-0.301469	-0.281586	-0.181258	-0.475724	-0.041216	-0.673042	0.631826
cn2084	plasma membrane intrinsic protein PIP	IIIa. Membrane transport	0.200223	0.150168	0.813836	0.452388	0.960255	0.696516	0.313736	-0.228168	-0.371123	-1.38124	1.01012
cn224	plasma membrane intrinsic protein PIP	IIIa. Membrane transport	-0.866086	-2.3648	-1.93573	-4.02327	-1.6787	-2.32302	-3.68475	-1.40457	-3.23617	-1.68724	-1.54892
cn225	plasma membrane intrinsic protein PIP	IIIa. Membrane transport	-0.504429	-1.74905	-1.26355	-2.49413	-1.36686	-1.67811	-2.44978	-1.08532	-1.9391	-1.08228	-0.856823
cn226	plasma membrane intrinsic protein PIP	IIIa. Membrane transport	-0.541987	-1.17899	-1.81595	-0.143769	-0.490879	-0.253116	-0.107731	-0.605669	0.0507374	0.515658	-0.46492
cn227	plasma membrane intrinsic protein PIP	IIIa. Membrane transport	-0.0445489	-0.0757406	-0.17837	-0.219119	-0.193329	-0.336727	-0.0207997	-0.177463	-0.0396417	-0.119288	0.0796461
cn228	plasma membrane intrinsic protein PIP	IIIa. Membrane transport	-0.912568	-1.49899	-1.83594	-2.00845	-1.20819	-0.870342	-1.69816	-0.272619	-1.68208	-0.940052	-0.742027
cn229	plasma membrane intrinsic protein PIP	IIIa. Membrane transport	-0.613533	-0.399243	0.34328	-0.470301	0.214706	0.0603292	-0.755155	-0.832474	-0.874493	-0.601205	-0.273288
cn2307	plasma membrane intrinsic protein PIP	IIIa. Membrane transport	2.15318	0.678234	0.732533	0.126782	1.09425	1.11382	0.646089	1.67609	1.37299	1.93141	-0.558421
cn231	plasma membrane intrinsic protein PIP	IIIa. Membrane transport	0.193078	0.0314825	-0.153264	4.91972	-0.032609	0.398607	6.15584	-0.345437	6.85726	6.53375	0.323511
cn2310	plasma membrane intrinsic protein PIP	IIIa. Membrane transport	0.475258	1.03145	1.03122	1.04918	0.949933	0.771713	0.771495	-0.402148	0.369026	-0.16853	0.537557
cn2315	plasma membrane intrinsic protein PIP	IIIa. Membrane transport	0.184938	1.01821	0.908281	0.682162	0.998066	1.15381	0.563983	0.718346	0.438769	1.07454	-0.635767
cn2316	plasma membrane intrinsic protein PIP	IIIa. Membrane transport	-0.209292	-0.370057	-0.306203	-0.0605659	-0.14102	-0.179331	-0.0974652	-0.244598	0.00538582	-0.111431	0.116817
cn2317	plasma membrane intrinsic protein PIP	IIIa. Membrane transport	0.0746467	-0.359811	-0.745137	-1.52624	-1.13928	-0.937078	-0.79763	-0.730768	-1.12929	-2.22854	1.09925
cn2319	plasma membrane intrinsic protein PIP	IIIa. Membrane transport	-0.515935	-0.709844	-0.598963	-0.803626	-0.868122	-0.736868	-0.736326	-0.222416	-0.697366	-0.11383	-0.583536
cn234	plasma membrane intrinsic protein PIP	IIIa. Membrane transport	-1.20528	-1.99404	-0.858806	0.279613	0.52369	0.661814	0.352415	-0.420687	0.235369	1.96307	-1.7277
cn236	plasma membrane intrinsic protein PIP	IIIa. Membrane transport	-0.720236	-2.26691	-0.933516	-0.0148882	0.154979	-0.0575791	0.119496	-1.59741	0.577368	1.55282	-0.975455
cn7279	plasma membrane intrinsic protein PIP	IIIa. Membrane transport	-0.619047	-0.801995	0.0392539	0.329804	0.00384008	0.121139	-0.170079	-0.968292	-0.158717	0.349687	-0.508404
cn8246	plasma membrane intrinsic protein PIP	IIIa. Membrane transport	-0.677953	-1.39543	-0.0866943	0.0963578	0.249045	0.183708	0.100559	-1.1977	-0.0799468	0.356801	-0.436748
cn8365	plasma membrane intrinsic protein PIP	IIIa. Membrane transport	-1.07192	-4.0408	-0.730477	-0.834504	-0.182768	-0.567677	-0.47491	-0.996287	0.37959	2.56647	-2.18688
cn8442	plasma membrane intrinsic protein PIP	IIIa. Membrane transport	0.474787	0.354517	0.852758	0.255016	0.824395	0.685413	0.211952	0.371851	-0.0177481	0.593392	-0.61114
cn8444	plasma membrane intrinsic protein PIP	IIIa. Membrane transport	-0.551566	0.182055	-0.272082	-1.083	-0.0515928	-0.289918	-1.26621	-0.0469199	0.873635	2.51097	-1.63733
GO_dr004P0024A22_F_ab1	plasma membrane intrinsic protein PIP	IIIa. Membrane transport	-2.20003	-2.34601	-1.88065	-1.67466	-1.89586	-1.34315	-0.901836	-1.66861	-2.64072	-2.37936	-0.26136
GO_drpoolB-CL9491Contig1	plasma membrane intrinsic protein PIP	IIIa. Membrane transport	0.65309	0.562702	1.00054	0.668028	1.00668	0.869149	0.522248	0.352077	0.218596	-0.256601	0.475196
GO_drs12P0001L21_R_ab1	plasma membrane intrinsic protein PIP	IIIa. Membrane transport	-0.784499	-0.754595	-0.544622	-0.832883	-0.569643	-0.220481	-0.652406	-0.600816	-0.43614	-0.654109	0.217969
GO_drs21P0003P03_R_ab1	plasma membrane intrinsic protein PIP	IIIa. Membrane transport	-0.50158	-1.60745	-0.806258	-1.51537	-0.991328	-0.791575	-1.4928	-1.11682	-1.04093	1.37006	-2.41099
cn10305	plasma membrane intrinsic protein SIP	IIIa. Membrane transport	-0.872303	-1.41401	-0.441259	-0.235956	-0.193745	-0.0122841	0.0132648	-0.314991	0.803715	0.786708	0.0170069
cn7353	plasma membrane intrinsic protein SIP	IIIa. Membrane transport	-0.404235	-1.2471	0.789983	0.537118	0.724854	0.532607	0.395211	0.670899	-0.215409	0.439443	-0.654851
GO_drpoolB-CL6479Contig1	plasma membrane intrinsic protein SIP	IIIa. Membrane transport	1.32626	-0.052668	0.0226602	-0.806445	0.234211	0.486952	-0.231251	1.4148	0.0811911	1.35385	-1.27265
cn1099	plasma membrane intrinsic protein TIP	IIIa. Membrane transport	-0.685573	-1.48388	-0.365689	-1.20936	-0.589779	-0.809585	-1.6096	-0.0370853	-1.47453	0.692045	-2.16658
cn1101	plasma membrane intrinsic protein TIP	IIIa. Membrane transport	-0.423669	-1.67108	-0.151378	-1.08179	-0.335597	-0.303508	-1.44177	1.22802	-2.69085	-1.37416	-1.31669
cn1546	plasma membrane intrinsic protein TIP	IIIa. Membrane transport	-0.533144	-0.747168	-0.0637078	-1.33223	0.0968196	-0.0542631	-2.28615	0.427159	-2.09054	-1.83071	-0.259831
cn2148	plasma membrane intrinsic protein TIP	IIIa. Membrane transport	-0.151878	-0.664967	-0.205457	-0.519759	-0.081152	-0.192655	-0.58517	-0.306483	-0.912286	-0.633421	-0.278865
cn6541	plasma membrane intrinsic protein TIP	IIIa. Membrane transport	-0.758113	-1.06042	-1.66535	-4.5557	-3.70083	-4.68969	-3.88048	0.00873108	-2.79061	-0.343825	-2.44678
cn9747	plasma membrane intrinsic protein TIP	IIIa. Membrane transport	0.734406	0.132688	3.80181	2.75357	4.31857	3.39943	2.55328	1.31948	2.94506	5.43546	-2.49041
cn9748	plasma membrane intrinsic protein TIP	IIIa. Membrane transport	0.11007	-0.473425	2.63705	2.29664	2.95111	2.42579	2.22606	1.38591	2.72086	5.16026	-2.4394
GO_drpoolB-CL4555Contig1	plasma membrane intrinsic protein TIP	IIIa. Membrane transport	2.20416	2.02855	3.2017	3.51404	3.52079	3.27536	3.50495	3.52919	4.48173	4.6904	-0.208671
GO_drpoolB-CL7190Contig1	plasma membrane intrinsic protein TIP	IIIa. Membrane transport	0.311376	-0.469054	-0.0543902	-0.654286	-0.856148	-0.654557	-0.11467	0.79994	0.0488804	1.04016	-0.991275
GO_drs21P0008B07_R_ab1	plastid ATP/ADP transport protein	IIIa. Membrane transport	0.846401	1.21802	0.972276	0.569197	1.13509	1.32585	0.585346	0.132434	0.0331629	-0.378156	0.411319
GO_dr001P0017I21_F_ab1	plastidic ATP/ADP-transporter	IIIa. Membrane transport	1.51732	2.135	1.68761	1.13262	1.46377	1.26498	1.07372	-0.0983811	-0.134675	-1.47495	1.34028
GO_drpoolB-CL4651Contig1	polyol transporter or mannitol transporter	IIIa. Membrane transport	2.19165	2.64056	2.39559	2.08769	2.36934	2.21366	2.08175	0.911984	1.22643	-0.190961	1.41739
cn3099	porin/voltage-dependent anion-selective channel protein	IIIa. Membrane transport	-0.183558	-0.339139	0.768092	0.147556	0.537635	0.600899	0.162545	-0.11004	0.0999304	0.358583	-0.258652
cn3493	porin/voltage-dependent anion-selective channel protein	IIIa. Membrane transport	-0.449154	-0.558904	0.47163	0.14742	-0.0667778	0.0529	0.0233059	0.157333	0.142868	0.0771655	0.0657026
cn4346	porin/voltage-dependent anion-selective channel protein	IIIa. Membrane transport	-0.175802	-0.0670797	0.3293	0.150797	-0.126897	0.109777	0.105523	0.539809	-0.0579624	0.36038	-0.418343
cn3433	proline transporter	IIIa. Membrane transport	-1.01447	-1.49855	-1.17314	-1.21627	-1.03404	-1.19982	-1.26506	-0.942287	-1.7178	-1.42589	-0.291901
cn9124	proline transporter	IIIa. Membrane transport	2.19217	2.17277	0.914472	-0.918754	0.0661685	-0.0635627	-0.994236	2.04657	-0.417121	-0.186569	-0.230553
cn9125	proline transporter	IIIa. Membrane transport	0.266867	0.821226	-0.0838878	-0.569607	-0.596931	-1.04956	-1.10292	0.962336	-1.03462	-0.535963	-0.498654
GO_dr001P0004A03_F_ab1	proline transporter	IIIa. Membrane transport	1.12586	0.754112	0.649642	-0.0831929	0.225927	-0.12836	-0.412977	0.837315	-0.236494	-0.880732	0.644239
GO_drpoolB-CL1483Contig1	proline transporter	IIIa. Membrane transport	6.59843	7.383	5.14814	6.01279	5.48147	5.69498	6.67299	2.1054	6.11811	-0.107629	6.22574
GO_drs13P0012H13_F_ab1	proline transporter	IIIa. Membrane transport	0.391466	-2.59177	-3.77543	-5.66726	-3.96229	-4.97352	-5.37581	-0.405339	0.181369	-2.06293	2.2443
cn5918	Protein ABC1	IIIa. Membrane transport	-0.751635	-0.694769	-0.104664	-0.850225	-0.423606	-0.618033	-0.902385	-0.514515	-1.20527	-3.80764	2.60237
cn836	proton pump interactor	IIIa. Membrane transport	0.157926	0.0944683	0.0195984	-0.020599	-0.040102	0.102561	0.076229	0.56953	0.139371	0.39884	-0.25947
GO_dr001P0007N11_F_ab1	proton-dependent oligopeptide transport	IIIa. Membrane transport	-1.27889	1.0616	2.57179	2.53847	3.11655	2.92216	2.85651	0.210938	2.22215	5.61113	-3.38898
GO_drpoolB-CL2260Contig1	proton-dependent oligopeptide transport	IIIa. Membrane transport	-3.0637	-4.421	-1.60458	-1.97434	-0.96545	-1.88541	-2.33826	-0.676702	3.39855	4.40181	-1.00326
cn5943	proton-dependent oligopeptide transport (POT) family protein	IIIa. Membrane transport	0.0527642	-1.9614	-0.014357	-1.16006	-0.890813	-2.24075	-1.86507	0.283636	-0.88006	-2.86672	1.98666
GO_dr001P0007M10_F_ab1	proton-dependent oligopeptide transport (POT) family protein	IIIa. Membrane transport	3.37761	3.38889	2.24893	1.48264	1.59568	1.14304	1.39202	2.88028	1.29072	0.0274876	1.26323
GO_drs13P0001M20_F_ab1	proton-dependent oligopeptide transport (POT) family protein	IIIa. Membrane transport	-1.52988	-0.851937	-1.04992	-0.523721	-0.63492	-0.926564	-0.657591	-1.2345	-0.524323	-1.4902	0.965876
GO_dr001P0016P18_F_ab1	proton-dependent oligopeptide transport POT	IIIa. Membrane transport	0.877676	1.53234	2.86412	1.77874	2.49301	2.51949	1.2917	1.92295	1.2202	0.309203	0.910993
GO_dr004P0013P14_F_ab1	proton-dependent oligopeptide transport POT family protein	IIIa. Membrane transport	-3.04883	-4.35922	-2.06031	-4.15004	-3.33557	-4.18572	-4.89078	-1.5796	-2.32382	-1.75343	-0.570386
GO_drpoolB-CL1375Contig1	proton-dependent oligopeptide transport POT family protein	IIIa. Membrane transport	-0.477889	-0.423393	-0.221447	-0.620799	0.0307965	-0.215231	-0.455892	-0.555914	-0.533583	-0.22027	-0.313313
GO_drpoolB-CL5252Contig1	proton-dependent oligopeptide transport POT family protein	IIIa. Membrane transport	-0.569599	0.765613	0.679046	-0.267366	0.272443	0.325382	-0.37308	-0.132225	-0.233333	-0.00574969	-0.227583
IP_PHBS003G21u	proton-dependent oligopeptide transport POT family protein	IIIa. Membrane transport	0.14038	0.0276865	0.208712	1.94724	0.820704	3.24909	2.48747	-0.0991468	3.4876	2.77485	0.712749
cn5051	purine permease	IIIa. Membrane transport	-0.0974882	-0.267376	0.312193	-0.370964	0.0208203	-0.159814	-0.364523	-0.200504	-0.603799	0.16484	-0.768639
GO_dr001P0018E21_F_ab1	purine permease	IIIa. Membrane transport	-0.966331	-2.88795	-1.34857	-2.0155	-1.93558	-1.55217	-1.7633	-0.434038	-2.4403	-1.21212	-1.22818
cn9400	purine permease	IIIa. Membrane transport	-0.515408	-0.302121	0.349616	2.72477	2.46714	3.10727	3.59277	-0.331108	6.01053	5.726	0.284528
cn9975	purine permease family protein	IIIa. Membrane transport	-1.33049	-1.87114	-0.504534	-2.17988	-0.481452	-0.673837	-1.87587	-1.34096	-1.62423	-0.530422	-1.09381
cn3669	purine transmembrane transporter	IIIa. Membrane transport	0.0441874	-0.0271037	0.719659	-0.11543	0.5191	0.205363	-0.280792	0.000305441	-0.654105	-0.459062	-0.195043
GO_dr001P0002L02_F_ab1	purine transmembrane transporter	IIIa. Membrane transport	0.312306	-0.162413	0.219612	0.949678	1.21332	1.61937	1.78145	-0.55877	2.22262	1.31468	0.907935
GO_dr004P0007E10_F_ab1	purine transmembrane transporter	IIIa. Membrane transport	-2.51396	-4.24889	-3.99353	-4.93509	-4.72166	-5.0288	-5.47447	-0.757611	-4.95886	-3.98568	-0.973187
GO_dr004P0024B24_F_ab1	purine transmembrane transporter	IIIa. Membrane transport	-2.90471	-2.97803	-0.970085	-3.19715	-1.28684	-2.29537	-3.12164	-0.879254	-4.6426	-3.8302	-0.812396
GO_drpoolB-CL1981Contig1	purine transmembrane transporter	IIIa. Membrane transport	-2.64371	-4.46016	-3.17363	-0.014895	0.374498	1.18341	0.836519	-0.568603	1.17386	5.28162	-4.10776
GO_drpoolB-CL476Contig1	purine transmembrane transporter	IIIa. Membrane transport	-0.248268	0.776268	0.507263	0.113305	0.166704	-0.0126217	-0.00357241	0.224741	0.191742	-0.253874	0.445617
GO_drpoolB-CL4975Contig1	purine transmembrane transporter	IIIa. Membrane transport	-0.883923	0.482388	-0.212454	1.93904	2.29367	3.03002	2.73778	0.129841	5.60776	4.94984	0.657922
GO_drpoolB-CL8240Contig1	purine transmembrane transporter	IIIa. Membrane transport	-0.25357	0.456466	1.43858	1.52269	2.14223	2.34444	1.9249	-1.34954	1.73817	-0.721507	2.45968
GO_drpoolB-CL9132Contig1	purine transmembrane transporter	IIIa. Membrane transport	-0.516694	0.533887	1.26901	1.79311	2.01888	2.41203	2.22188	-1.44462	1.9109	-0.862893	2.7738
GO_dr001P0016A17_F_ab1	purine transmembrane transporter	IIIa. Membrane transport	-0.290022	-0.821534	-0.252918	-0.526458	-0.349406	-0.253921	-0.540888	-0.163286	1.48158	1.84689	-0.365313
GO_drpoolB-CL1994Contig1	purine transmembrane transporter	IIIa. Membrane transport	-1.91111	-2.08479	0.0331425	0.503686	0.897535	0.476335	1.0462	-2.01176	1.43746	-0.419992	1.85745
SG_SGN-U210043	purine transmembrane transporter	IIIa. Membrane transport	1.69805	1.89886	1.81801	1.82585	2.12139	1.9362	1.71332	1.8222	1.55194	0.8043	0.747642
DC239786_1	purine transporter	IIIa. Membrane transport	-1.30948	-0.159686	-0.44755	-2.24201	-0.871514	-1.46807	-2.17853	-0.633921	-1.33716	-1.01819	-0.31897
cn10183	scramblase-related	IIIa. Membrane transport	-0.0669804	-0.198721	0.208608	0.280116	0.397612	0.42305	0.207814	-0.316275	0.121439	0.213829	-0.0923906
GO_dr004P0003M01_F_ab1	Sialin	IIIa. Membrane transport	-1.79283	-2.42487	-0.615693	-1.56348	-0.263009	-0.560607	-1.72789	-0.966337	-2.92526	-5.02899	2.10374
cn4490	small molecule transporter	IIIa. Membrane transport	-0.0390181	-0.862079	0.20871	-0.349298	-0.407553	-0.0808549	-0.396531	0.466066	-0.518078	0.213466	-0.731544
GO_drpoolB-CL8887Contig1	small molecule transporter	IIIa. Membrane transport	-0.0536108	-0.63664	0.447414	-0.60472	-0.00867286	0.157557	-0.656602	0.530545	-0.828655	0.204206	-1.03286
cn4881	small multi-drug export	IIIa. Membrane transport	-1.09625	-1.14241	-0.135783	-0.746086	0.250183	0.603677	-0.825971	-0.847458	-1.11291	-2.33404	1.22113
GO_drpoolB-CL8395Contig1	small multi-drug export	IIIa. Membrane transport	-1.14412	-0.896092	-0.0486283	-0.435607	0.391865	0.632488	-0.568832	-0.849221	-1.15271	-2.82619	1.67348
GO_dr004P0007F06_F_ab1	sodium symporter-related	IIIa. Membrane transport	-0.386655	-0.100728	-0.105842	-0.280985	-0.320442	-0.19661	-0.498333	-0.565493	-0.208963	-1.29306	1.0841
GO_drpoolB-CL6300Contig1	sodium/proline symporter or sodium:solute symporter	IIIa. Membrane transport	0.119246	-0.104754	1.7057	4.62267	5.8694	5.55669	4.79619	0.292738	2.15063	-1.22647	3.3771
GO_drpoolB-CL4759Contig1	sodium:solute symporter	IIIa. Membrane transport	-0.50082	-0.275368	1.00823	2.0878	3.32064	3.03629	2.31572	-0.244324	0.522496	-1.31678	1.83928
GO_drpoolB-CL762Contig1	sodium-dicarboxylate cotransporter	IIIa. Membrane transport	-1.86148	-3.49085	-2.12743	-3.9684	-1.42987	-2.67911	-4.8078	-1.4478	-5.50848	-4.93859	-0.569893
cn1328	Solute carrier family 35 member B3	IIIa. Membrane transport	-0.426567	1.09212	1.18349	-0.395676	0.0272244	0.473879	-1.70096	-0.251377	-1.74742	0.353622	-2.10104
cn7981	sorbitol transporter	IIIa. Membrane transport	2.60164	2.84155	2.58526	2.16933	2.74722	2.28235	2.29742	1.09774	1.54111	-0.0227973	1.56391
DC241632_1	sorbitol transporter	IIIa. Membrane transport	2.98266	3.83731	3.79106	2.73386	3.70802	3.23719	2.63172	1.61715	1.30215	-0.518315	1.82047
cn10284	SPFH domain-containing protein 2 precursor	IIIa. Membrane transport	-0.150459	-0.110151	-0.0556094	-0.110186	0.21566	0.342935	-0.0234581	-0.530759	-0.244007	-0.731709	0.487702
GO_drpoolB-CL7248Contig1	SPFH domain-containing protein 2 precursor	IIIa. Membrane transport	-0.0991134	0.0826692	0.0543822	-0.283542	0.23245	-0.321563	-0.731538	0.4703	-2.40995	-0.589465	-1.82049
IP_PHBS008H24u	stigma/style ABC transporter	IIIa. Membrane transport	-0.749036	-4.4482	-0.790423	-0.460303	-0.406159	0.36365	-0.101891	0.0321368	2.04598	0.932924	1.11306
GO_dr004P0017G03_F_ab1	Succinate/fumarate mitochondrial transporter	IIIa. Membrane transport	-0.176503	-0.963511	0.306258	-0.828189	0.483861	0.442955	-0.737809	-0.316272	-1.34255	-1.76573	0.42318
cn10026	Sucrose transporter	IIIa. Membrane transport	0.447255	0.602572	0.5355	0.178382	0.141415	0.299827	0.19027	0.575655	-0.040059	0.547531	-0.58759
cn1614	sucrose transporter	IIIa. Membrane transport	-0.250427	-3.00018	0.583537	0.328809	1.41706	-0.655981	-1.41837	0.279288	-2.9473	-7.21833	4.27104
cn1615	sucrose transporter	IIIa. Membrane transport	0.059707	-0.193909	0.0569321	0.0296538	0.141566	0.474283	-0.00991445	-0.160069	0.216836	0.0700966	0.14674
cn6559	sucrose transporter	IIIa. Membrane transport	0.0269995	-0.257842	0.357952	0.322134	0.235967	0.00664458	0.558198	0.626403	-0.635727	-2.3064	1.67067
cn972	sucrose transporter	IIIa. Membrane transport	-0.353301	0.282973	0.318216	-0.02158	-0.21633	-0.326633	-0.150512	-0.0010254	0.218749	-0.403246	0.621995
GO_drpoolB-CL6986Contig1	sucrose transporter	IIIa. Membrane transport	0.157172	-1.21082	0.745289	0.453512	1.26734	-0.493079	-1.19274	0.354222	-2.3265	-6.33867	4.01218
GO_drpoolB-CL8960Contig1	sucrose transporter	IIIa. Membrane transport	-0.335565	0.404221	0.184542	-0.301153	-0.217771	-0.132224	-0.231606	-0.0442013	0.0363423	-0.451608	0.487951
cn1374	sugar transporter	IIIa. Membrane transport	3.36447	4.73797	2.19737	0.614199	0.595889	-0.409321	0.788379	1.7171	2.52118	6.48455	-3.96338
cn255	sugar transporter	IIIa. Membrane transport	2.8961	3.32364	1.95493	0.363918	0.553056	-0.282957	0.769251	1.41545	1.88923	5.40825	-3.51903
cn3642	sugar transporter	IIIa. Membrane transport	-0.720523	0.547878	0.943208	0.947984	1.46722	1.29738	1.08667	0.0203725	1.11128	2.80303	-1.69175
cn4243	sugar transporter	IIIa. Membrane transport	1.00577	2.74936	1.46354	0.915554	0.502598	0.00660839	1.42829	0.40938	1.58545	-0.627304	2.21276
cn4410	sugar transporter	IIIa. Membrane transport	-0.895309	-0.637616	-0.332563	-0.884166	-0.343355	-0.303702	-0.859158	-0.153472	-1.23249	-0.911308	-0.321184
cn5264	sugar transporter	IIIa. Membrane transport	0.551105	-0.304318	-0.817834	-1.3639	-1.00257	-1.4497	-1.51524	1.35683	-0.670223	1.15127	-1.82149
cn6081	sugar transporter	IIIa. Membrane transport	-0.230478	-0.428966	0.0506933	-0.261875	-0.0514242	-0.336432	-0.24573	-1.03028	-0.509927	-0.889808	0.379881
cn6335	sugar transporter	IIIa. Membrane transport	-0.614149	-1.41996	-1.49039	-3.2183	-3.1296	-3.50119	-4.0381	-1.34891	-3.07471	-5.24731	2.1726
cn6336	sugar transporter	IIIa. Membrane transport	-1.50957	-1.69638	-0.927438	-1.83719	-1.5266	-1.63677	-2.15334	-1.68906	-1.79235	-3.6933	1.90095
cn6379	sugar transporter	IIIa. Membrane transport	-1.75126	-2.64506	-1.14211	-3.06149	-2.65577	-3.15453	-2.96586	-1.28378	-3.2467	-5.14333	1.89662
cn6460	sugar transporter	IIIa. Membrane transport	0.310957	-0.042088	-0.113164	2.26072	0.156341	0.718812	2.61346	0.158222	6.84246	6.41733	0.425135
cn6997	sugar transporter	IIIa. Membrane transport	-1.27256	-1.06108	-0.379094	-0.773846	-0.423219	-0.599339	-1.02871	-0.72619	-1.38676	-1.06591	-0.320849
cn7708	sugar transporter	IIIa. Membrane transport	-0.218011	0.216507	0.766333	0.880175	1.2438	0.926368	0.809961	-0.449049	0.346384	0.382247	-0.0358633
GO_dr001P0006D14_F_ab1	sugar transporter	IIIa. Membrane transport	-0.444871	0.135436	0.731828	0.901318	1.21067	1.07767	0.853612	-0.261085	0.222036	0.561847	-0.339811
GO_dr001P0018E09_F_ab1	sugar transporter	IIIa. Membrane transport	0.965468	2.29337	1.22714	1.16388	0.647334	0.401905	1.44289	0.306679	1.83759	-0.183985	2.02158
GO_dr004P0006E03_F_ab1	sugar transporter	IIIa. Membrane transport	-0.0519135	-0.688874	0.415523	-1.18288	0.301263	0.47644	-0.939513	-0.2389	-0.724933	0.173979	-0.898912
GO_dr004P0017H11_F_ab1	sugar transporter	IIIa. Membrane transport	-0.579229	-0.644104	0.208638	-0.813227	0.0318298	-0.194083	-0.849142	-0.546365	-0.550776	-0.130203	-0.420573
GO_drpoolB-CL2694Contig1	sugar transporter	IIIa. Membrane transport	-0.381324	-0.407588	-0.541741	-0.566127	-0.775841	-0.797964	-0.773181	-0.0217215	-0.721587	-1.20243	0.480839
GO_drpoolB-CL5107Contig1	sugar transporter	IIIa. Membrane transport	-0.878262	0.763697	1.21204	1.17583	2.08532	1.79206	1.48169	0.109571	1.78663	3.5355	-1.74888
GO_drpoolB-CL5288Contig1	sugar transporter	IIIa. Membrane transport	-0.678595	0.674667	0.867934	0.971931	1.36766	1.34483	1.13313	0.0424058	1.13557	2.76079	-1.62523
GO_drpoolB-CL6374Contig1	sugar transporter	IIIa. Membrane transport	-0.231524	-1.60747	-1.62078	0.594435	-0.452059	0.867163	1.73373	-0.205547	3.04382	5.52982	-2.486
GO_drpoolB-CL7478Contig1	sugar transporter	IIIa. Membrane transport	0.837512	-1.07727	0.523294	-1.27982	-0.315859	-0.274277	-1.40237	0.404053	-1.08444	-0.675655	-0.408782
GO_drpoolB-CL8102Contig1	sugar transporter	IIIa. Membrane transport	-0.96606	-1.12527	0.302872	-0.25464	0.458631	0.0856398	-0.405963	-1.16969	-0.475336	0.0493583	-0.524695
GO_drpoolB-CL8670Contig1	sugar transporter	IIIa. Membrane transport	-1.20408	-1.53729	-0.177324	-0.161486	0.0888479	-0.255153	-0.412148	-0.778083	-0.0547885	0.715043	-0.769832
GO_drpoolB-CL8699Contig1	sugar transporter	IIIa. Membrane transport	-2.25632	-4.68639	-2.55407	-1.15469	-2.47724	-1.23544	-0.223925	-1.09221	0.116528	5.7927	-5.67617
SG_SGN-U208608	sugar transporter	IIIa. Membrane transport	0.332285	3.92481	0.213245	0.643295	0.543972	0.0792873	0.294438	-0.259577	1.49408	0.92891	0.565169
SG_SGN-U210867	sugar transporter	IIIa. Membrane transport	-0.661162	-0.616897	0.0392094	-0.0896996	-0.118016	-0.262315	-0.345058	-1.14669	-1.11419	-1.80777	0.693578
GO_drpoolB-CL6241Contig1	sugar:hydrogen ion symporter	IIIa. Membrane transport	-0.3699	-2.28844	-1.88955	0.364481	-0.435645	1.06133	1.94048	-0.530957	3.10552	5.27474	-2.16923
GO_drpoolB-CL7696Contig1	sugar:hydrogen ion symporter	IIIa. Membrane transport	-0.669741	-0.461643	0.199447	-0.121595	0.14762	-0.281358	-0.42345	-1.13519	-1.58312	-2.0139	0.430779
cn8784	Sulfate/thiosulfate import ATP-binding protein	IIIa. Membrane transport	-0.395521	-1.08423	-0.165166	-1.33366	-0.846868	-0.701813	-1.33979	0.857687	-2.02616	-1.03829	-0.987867
GO_dr004P0018A06_F_ab1	tetracycline transporter	IIIa. Membrane transport	-0.854498	0.354027	0.382355	2.43353	2.3905	2.49728	2.47986	-1.53465	-0.987348	-0.978997	-0.00835156
cn9085	TONOPLAST MONOSACCHARIDE TRANSPORTER	IIIa. Membrane transport	-0.989614	-1.51336	0.193416	0.567956	0.996316	0.834343	0.710703	-0.469629	-0.726501	-0.273767	-0.452734
GO_dr001P0020G23_F_ab1	TONOPLAST MONOSACCHARIDE TRANSPORTER	IIIa. Membrane transport	-0.828583	-1.84305	0.0428718	0.501955	0.633821	0.566152	0.512064	-0.398814	-0.395293	0.0160575	-0.41135
GO_drpoolB-CL5222Contig1	TONOPLAST MONOSACCHARIDE TRANSPORTER	IIIa. Membrane transport	-0.500281	-0.783372	-0.026867	-0.225741	0.233088	0.205716	-0.159713	0.38234	0.0948566	1.94335	-1.8485
GO_drpoolB-CL5729Contig1	TONOPLAST MONOSACCHARIDE TRANSPORTER	IIIa. Membrane transport	-0.713905	-0.769876	-0.0395164	-0.0115958	0.200383	0.0986823	-0.0960979	0.509997	0.345615	2.02711	-1.68149
GO_drpoolB-CL5993Contig1	TONOPLAST MONOSACCHARIDE TRANSPORTER	IIIa. Membrane transport	-1.14236	0.285179	0.359386	-0.124259	-0.0406045	0.488734	0.751308	-0.403136	0.710478	1.56878	-0.858302
SG_SGN-U210468	TONOPLAST MONOSACCHARIDE TRANSPORTER	IIIa. Membrane transport	-0.849602	-0.103044	-0.16736	-0.0551335	-0.528538	-0.033508	0.625542	-0.571951	0.673834	1.22675	-0.552913
cn9164	Translocase of outer membrane	IIIa. Membrane transport	0.353766	0.407343	1.36837	0.323486	1.19869	1.34162	0.130927	-0.256858	0.389435	1.13915	-0.749712
cn9550	TRANSLOCASE OF THE OUTER MITOCHONDRIAL MEMBRANE 6	IIIa. Membrane transport	0.161935	0.100914	1.15243	0.257033	0.958756	0.832273	0.0016151	-0.106998	0.150601	0.883594	-0.732993
cn454	Transmembrane emp24 domain-containing protein	IIIa. Membrane transport	-0.331492	-0.225168	0.854382	0.0883191	0.674298	0.76921	0.193653	0.477369	0.370473	0.961198	-0.590725
cn4613	Transmembrane emp24 domain-containing protein	IIIa. Membrane transport	-0.306528	-0.616483	0.285121	0.078199	0.0188211	0.203288	-0.0568242	-0.242277	0.355678	0.557061	-0.201382
GO_drpoolB-CL3703Contig1	Transmembrane emp24 domain-containing protein	IIIa. Membrane transport	-0.381339	-0.664436	0.180131	0.0674567	0.165993	0.205156	0.196192	0.331332	0.0985733	0.959239	-0.860665
cn4520	transporter	IIIa. Membrane transport	-0.77141	-0.571981	0.162461	-0.644987	-0.134575	-0.368307	-1.11945	-0.0508532	-0.679331	-0.176139	-0.503193
cn4521	transporter	IIIa. Membrane transport	-0.318244	-0.501116	0.191586	-0.4352	-0.0275562	0.0608926	-0.398017	0.733212	-0.969739	0.740725	-1.71046
cn9251	transporter	IIIa. Membrane transport	-0.42396	-0.0250528	-0.342604	-0.0325944	0.0139715	-0.129299	-0.0975058	-0.407246	-0.104822	-0.602817	0.497994
GO_dr004P0029E14_F_ab1	transporter	IIIa. Membrane transport	-0.513359	-2.36156	0.157702	-1.73605	-1.23612	-0.73623	-1.38313	0.000866417	-1.7623	1.28621	-3.04851
GO_drpoolB-CL3435Contig1	transporter	IIIa. Membrane transport	0.17428	0.166016	-0.0952793	0.069667	0.84613	-0.172155	0.53268	-0.385343	8.72549	7.97051	0.75498
GO_drpoolB-CL5778Contig1	transporter	IIIa. Membrane transport	-1.10397	-0.317877	-0.103201	-1.34607	-1.16601	-0.945609	-1.28542	0.223802	-1.12857	-2.54744	1.41887
cn1906	transporter-related	IIIa. Membrane transport	-0.195142	-0.713214	0.0554981	0.0362494	0.0671062	-0.0131099	-0.0732861	-0.0600876	-0.193753	0.501979	-0.695732
cn739	transporter-related	IIIa. Membrane transport	-0.00246968	-0.262823	0.711996	-0.213718	0.509426	0.783199	0.157166	0.409398	-0.322252	0.25905	-0.581302
DC242382_1	transporter-related	IIIa. Membrane transport	-0.448793	-1.40163	-0.182367	-1.14671	-0.313507	-0.220052	-0.860218	0.451051	-0.616224	-0.0335575	-0.582667
GO_drpoolB-CL6292Contig1	transporter-related	IIIa. Membrane transport	-0.317229	-1.03799	0.11878	-0.820405	0.49462	0.367529	-0.63416	-0.265068	-1.36598	-0.286741	-1.07924
SG_SGN-U212436	transporter-related	IIIa. Membrane transport	0.0952938	-0.229922	0.523579	-0.204984	0.690153	0.895507	0.221974	0.27004	-0.547167	0.00216144	-0.549328
cn9122	TRIGALACTOSYLDIACYLGLYCEROL	IIIa. Membrane transport	-0.162146	0.407325	0.416879	0.140464	0.546593	0.63792	0.196384	-0.149612	-0.245582	-0.303513	0.0579307
cn7996	Triose phosphate/phosphate translocato	IIIa. Membrane transport	-0.455955	-1.0059	0.0668853	-0.0854309	0.100997	0.591088	0.169686	-0.134661	-0.00625558	0.715048	-0.721304
GO_dr004P0004B18_F_ab1	Triose phosphate/phosphate translocato	IIIa. Membrane transport	-2.67147	-5.03544	-4.26447	-5.0584	-4.66724	-4.13318	-4.42329	-0.897945	-4.97808	-7.1529	2.17482
GO_dr004P0008F22_F_ab1	Triose phosphate/phosphate translocato	IIIa. Membrane transport	0.136975	-0.169911	0.640979	-1.59145	-0.800005	-0.670881	-1.34548	-0.381039	-1.57275	-1.37294	-0.199813
GO_drpoolB-CL5429Contig1	Triose phosphate/phosphate translocato	IIIa. Membrane transport	-0.233595	-0.832017	0.097462	-1.54334	-0.655287	-0.538654	-1.26212	0.0443817	-1.82134	-0.408987	-1.41236
GO_drpoolB-CL8145Contig1	Triose phosphate/phosphate translocator, chloroplast precursor	IIIa. Membrane transport	0.000426706	-0.999041	1.58444	-0.0381709	0.780659	0.824073	-0.0478556	-0.43402	-0.676515	-0.308793	-0.367723
DC242393_1	UDP-galactose transporter	IIIa. Membrane transport	-0.484256	-0.442306	-0.329779	-1.01742	-0.515428	-0.449083	-0.708482	-0.32662	-0.555456	-0.354887	-0.200569
DC243132_1	UDP-galactose transporter	IIIa. Membrane transport	-0.506534	1.03135	0.707944	-0.050843	0.169063	0.406423	0.216025	-0.135401	-0.0476682	1.19828	-1.24595
GO_drpoolB-CL9315Contig1	UDP-galactose transporter	IIIa. Membrane transport	-0.332331	1.01092	0.825363	0.244374	0.0945493	0.473489	0.276487	-0.305803	0.688468	1.73176	-1.04329
GO_drpoolB-CL9232Contig1	UDP-GALACTOSE TRANSPORTER 6	IIIa. Membrane transport	-0.0623941	-0.798916	0.636554	-1.48083	-0.0566512	0.0413548	-1.18557	1.1874	-1.37024	0.687737	-2.05797
cn5071	UDP-glucuronic acid/UDP-N-acetylgalactosamine transporter	IIIa. Membrane transport	-0.0743329	-0.475683	0.285652	-0.531737	0.206078	0.130837	-0.331587	0.321103	-0.749067	0.196003	-0.94507
DC239614_1	UDP-glucuronic acid/UDP-N-acetylgalactosamine transporter	IIIa. Membrane transport	-0.530786	-1.52406	-0.109358	-2.95208	-2.12728	-2.21604	-2.64132	0.108424	-2.65602	1.59606	-4.25208
GO_drpoolB-CL9500Contig1	UDP-N-acetylgalactosamine transporter-related	IIIa. Membrane transport	0.403941	1.02395	0.705425	-0.0862964	0.199069	0.250211	-0.0703049	0.530601	0.0438802	0.280847	-0.236967
cn1226	UDP-sugar transporter UDP-glucuronic acid/UDP-N-acetylgalactosamine transporter-related	IIIa. Membrane transport	-1.04154	-0.943293	-0.53778	1.66625	1.55707	2.07087	2.51869	-0.162395	4.05397	5.05144	-0.997473
cn464	Ureide permease	IIIa. Membrane transport	-1.37597	-0.812857	0.334635	0.265626	0.767065	0.798669	0.416326	-0.707351	-1.21557	-0.659647	-0.555922
DC242319_1	vacuolar citrate/H+ symporter	IIIa. Membrane transport	-0.086709	-0.0701741	-0.435597	-0.158966	0.333538	-0.0151569	0.1171	-0.56186	-0.228149	-0.754585	0.526436
GO_drpoolB-CL9659Contig1	vacuolar citrate/H+ symporter	IIIa. Membrane transport	-0.911964	-2.54174	-1.19144	-2.3136	-0.754361	-1.40885	-2.70125	-0.874178	-3.24071	-2.93767	-0.303043
cn1001	vacuolar proton-ATPase subunit-like protein	IIIa. Membrane transport	-0.282449	-0.563921	-0.218682	-0.157949	-0.40214	-0.217582	-0.0165262	-0.149435	-0.296729	-0.0580753	-0.238653
cn1143	vacuolar proton-ATPase subunit-like protein	IIIa. Membrane transport	-0.115928	-0.610163	0.213111	-0.530082	0.110896	-0.0387372	-0.453343	-0.293933	-0.141902	0.303455	-0.445357
cn1323	vacuolar proton-ATPase subunit-like protein	IIIa. Membrane transport	-0.421417	-1.17091	-0.108838	-0.358227	0.201435	-0.0106899	-0.536656	-0.569711	-0.331969	0.224348	-0.556318
cn1432	vacuolar proton-ATPase subunit-like protein	IIIa. Membrane transport	-0.298738	-0.805402	-0.083602	-0.465934	-0.284824	-0.363386	-0.422898	-0.101353	-0.482123	-0.284654	-0.197469
cn1537	vacuolar proton-ATPase subunit-like protein	IIIa. Membrane transport	-0.526412	-0.325045	-0.0854461	-0.230112	-0.313719	-0.261832	-0.251543	-0.0971628	-0.653069	-0.422515	-0.230553
cn1757	vacuolar proton-ATPase subunit-like protein	IIIa. Membrane transport	-0.441974	-0.900579	0.0185366	-0.906151	-0.235097	-0.221689	-0.8142	0.0578697	-1.45246	-0.39946	-1.053
cn176	vacuolar proton-ATPase subunit-like protein	IIIa. Membrane transport	-0.73924	-0.866552	0.314249	-0.876771	0.545217	0.520571	-0.868868	-0.48582	-1.06621	-0.823467	-0.242743
cn177	vacuolar proton-ATPase subunit-like protein	IIIa. Membrane transport	-0.0448122	-0.388538	-0.0834303	-0.61086	-0.224686	-0.532379	-1.07039	0.911256	-0.829567	-0.519195	-0.310372
cn1806	vacuolar proton-ATPase subunit-like protein	IIIa. Membrane transport	-0.40182	-0.669522	0.120937	-0.308283	-0.0408799	-0.0354454	-0.290933	-0.15237	-0.77866	-0.418668	-0.359992
cn2500	vacuolar proton-ATPase subunit-like protein	IIIa. Membrane transport	-0.416181	-0.238462	0.0737268	-0.578384	-0.0326733	-0.108134	-0.363627	-0.173896	-1.12701	-0.546354	-0.580654
cn2511	vacuolar proton-ATPase subunit-like protein	IIIa. Membrane transport	-0.201931	-0.0920888	-0.105172	-1.21825	-0.281583	-0.62725	-1.31339	-0.322767	-1.56228	-1.72189	0.159612
cn2537	vacuolar proton-ATPase subunit-like protein	IIIa. Membrane transport	-0.302436	-0.418506	0.263899	-0.393651	0.158643	0.0106317	-0.24219	-0.2021	-0.847133	-0.254444	-0.592689
cn2875	vacuolar proton-ATPase subunit-like protein	IIIa. Membrane transport	0.0278701	-0.637034	0.12817	-0.605554	-0.108911	-0.313447	-0.66118	0.265468	-0.761507	0.156167	-0.917674
cn5320	vacuolar proton-ATPase subunit-like protein	IIIa. Membrane transport	-0.201972	-0.579633	-0.462139	-1.04721	-0.42543	-0.565659	-0.920851	-0.367636	-0.985889	-0.63105	-0.354839
cn5321	vacuolar proton-ATPase subunit-like protein	IIIa. Membrane transport	0.0876994	-0.00596358	-0.0142226	0.242351	-0.45165	-0.349655	0.00725034	-0.943309	0.0401027	-0.736718	0.776821
cn6156	vacuolar proton-ATPase subunit-like protein	IIIa. Membrane transport	-0.284128	-0.372467	0.0381467	0.030114	-0.105803	-0.0218512	0.0742003	-0.115395	-0.0986401	0.0271724	-0.125812
cn6157	vacuolar proton-ATPase subunit-like protein	IIIa. Membrane transport	-0.0923738	-0.0406091	0.390345	-0.0146929	-0.0298181	-0.255467	0.00084194	-0.0457666	-0.49764	-0.436972	-0.0606681
cn6824	vacuolar proton-ATPase subunit-like protein	IIIa. Membrane transport	-0.245717	-0.676691	0.0248387	-0.699299	-0.166625	-0.213931	-0.84585	-0.27747	-0.832919	-0.335984	-0.496935
cn763	vacuolar proton-ATPase subunit-like protein	IIIa. Membrane transport	-0.42112	-0.887719	0.0181436	-0.170272	-0.226697	-0.133947	-0.150865	-0.246132	-0.521004	-0.0529102	-0.468094
cn764	vacuolar proton-ATPase subunit-like protein	IIIa. Membrane transport	-0.390707	-0.478711	0.0554374	0.033798	-0.142948	-0.119024	0.00229785	0.00621435	-0.294742	-0.19771	-0.0970319
cn7847	vacuolar proton-ATPase subunit-like protein	IIIa. Membrane transport	-0.311993	-1.28616	0.291746	-0.524555	0.389898	0.400062	-0.269945	0.019403	-0.446435	0.593306	-1.03974
cn873	vacuolar proton-ATPase subunit-like protein	IIIa. Membrane transport	-0.0897962	-0.10607	0.558878	-0.289127	0.267875	0.0941535	-0.213695	-0.0192773	-0.698448	-1.04064	0.342197
cn9350	vacuolar proton-ATPase subunit-like protein	IIIa. Membrane transport	-0.105149	-0.463955	0.0196849	-0.241741	0.0178843	-0.0615573	-0.151264	-0.206389	-0.30693	0.0594432	-0.366373
cn976	vacuolar proton-ATPase subunit-like protein	IIIa. Membrane transport	-0.241491	-0.755385	0.12919	-0.214007	0.165112	0.160907	-0.158936	-0.214322	-0.207448	0.364353	-0.571802
cn9957	vacuolar proton-ATPase subunit-like protein	IIIa. Membrane transport	-0.397203	-1.01272	-0.549793	-0.343434	-0.511874	-0.0380649	-0.095564	-0.463771	-0.170794	0.696845	-0.867638
cn9958	vacuolar proton-ATPase subunit-like protein	IIIa. Membrane transport	-0.215163	-0.329239	0.910814	-0.509342	0.193695	0.20388	-0.43271	-0.231464	-0.143021	-0.199338	0.0563162
DC239748_1	vacuolar proton-ATPase subunit-like protein	IIIa. Membrane transport	0.45225	-0.000584479	-0.271945	0.117464	-0.384164	-0.378369	-0.517012	0.0655561	0.0461152	-0.0147271	0.0608423
DC244196_1	vacuolar proton-ATPase subunit-like protein	IIIa. Membrane transport	0.304547	-0.530535	0.312046	-0.902642	-0.0252664	-0.173673	-0.959282	1.46215	-1.41657	0.447537	-1.8641
GO_dr004P0009B07_F_ab1	vacuolar proton-ATPase subunit-like protein	IIIa. Membrane transport	-0.429336	-0.581789	-0.137678	-0.215316	-0.123999	-0.0165963	-0.15343	-0.208643	-0.734479	-0.535104	-0.199375
GO_drpoolB-CL2036Contig1	vacuolar proton-ATPase subunit-like protein	IIIa. Membrane transport	-0.275752	-0.518655	-0.0226154	-0.132589	-0.320306	-0.269696	-0.156909	-0.025012	-0.410613	-0.0950772	-0.315536
GO_drpoolB-CL2207Contig1	vacuolar proton-ATPase subunit-like protein	IIIa. Membrane transport	-0.103533	-0.425478	0.0309286	-0.213259	-0.0627626	-0.165468	-0.18897	-0.0240588	-0.35782	0.00862804	-0.366448
GO_drpoolB-CL2833Contig1	vacuolar proton-ATPase subunit-like protein	IIIa. Membrane transport	-0.51379	-1.00631	0.176121	0.57194	0.342155	0.60104	0.69727	-0.866556	0.627116	1.37857	-0.751456
GO_drpoolB-CL2977Contig1	vacuolar proton-ATPase subunit-like protein	IIIa. Membrane transport	-0.277444	-0.82288	0.0461332	-0.635109	-0.327038	-0.272384	-0.570225	0.0636427	-0.404968	0.605541	-1.01051
GO_drpoolB-CL386Contig1	vacuolar proton-ATPase subunit-like protein	IIIa. Membrane transport	-0.158394	-0.358023	-0.0727375	-0.516968	-0.473642	-0.496193	-0.313807	-0.273274	-0.505919	1.77726	-2.28318
GO_drpoolB-CL4495Contig1	vacuolar proton-ATPase subunit-like protein	IIIa. Membrane transport	-0.405615	-0.79447	-0.216358	-0.490278	-0.23802	-0.259903	-0.300332	-0.180622	-0.923834	-0.521568	-0.402266
GO_drpoolB-CL5933Contig1	vacuolar proton-ATPase subunit-like protein	IIIa. Membrane transport	-0.0896664	-0.027957	-0.433827	-0.378181	-0.448315	-0.418708	-0.280131	-0.00991477	-0.429787	-0.0538443	-0.375943
GO_drpoolB-CL6555Contig1	vacuolar proton-ATPase subunit-like protein	IIIa. Membrane transport	-0.226236	-0.0801879	0.0480929	0.228583	-0.0745601	-0.176376	0.131373	-0.0581519	-0.110489	0.368127	-0.478616
GO_drpoolB-CL8642Contig1	vacuolar proton-ATPase subunit-like protein	IIIa. Membrane transport	0.159298	0.193839	0.266614	-0.134088	-0.115002	0.119181	-0.0377691	-0.362157	0.01918	-0.369589	0.388769
GO_drs12P0022C07_F_ab1	vacuolar proton-ATPase subunit-like protein	IIIa. Membrane transport	-0.142964	-0.161916	-0.229332	-0.124769	-0.259316	-0.3296	-0.0146261	-0.222538	-0.346611	0.35197	-0.698581
GO_drs21P0010E21_R_ab1	vacuolar proton-ATPase subunit-like protein	IIIa. Membrane transport	-0.382414	-0.535954	-0.541589	-1.8596	-0.581074	-0.937036	-0.932176	-0.529508	-2.21013	-2.16883	-0.041292
SG_SGN-U209476	vacuolar proton-ATPase subunit-like protein	IIIa. Membrane transport	-0.280167	-0.707242	-0.309633	-0.135737	-0.48554	-0.508793	-0.171475	-0.186034	-0.606749	-0.563052	-0.0436964
cn10186	vacuolar proton-pumping Ppase	IIIa. Membrane transport	-0.676343	0.34934	0.243266	-1.34137	-0.318409	-0.534446	-0.904465	-0.221862	-1.58398	-1.50951	-0.0744725
cn10187	vacuolar proton-pumping Ppase	IIIa. Membrane transport	-0.92232	0.22327	-0.322226	-1.33593	-0.493823	-1.15407	-1.1285	-0.666671	-2.02905	-2.31569	0.286641
GO_drpoolB-CL2667Contig1	vacuolar proton-pumping Ppase	IIIa. Membrane transport	-0.453363	0.83183	0.792947	0.862028	1.26036	1.35541	0.83549	-0.286638	0.0948347	0.712906	-0.618072
GO_drpoolB-CL3380Contig1	vacuolar proton-pumping Ppase	IIIa. Membrane transport	-0.315605	0.126659	-0.255799	-0.385269	-0.383111	-0.507717	-0.312887	-0.441822	-0.687252	-0.828891	0.141639
cn3237	vacuolar-type H+-pumping pyrophosphatase	IIIa. Membrane transport	-0.511044	-0.228006	-0.191997	-0.839228	-0.259072	-0.27115	-0.840127	-0.496394	-0.830214	-0.728363	-0.101851
cn1284	voltage-dependent anion channel	IIIa. Membrane transport	0.0583259	0.154819	0.97839	0.499444	0.650191	0.457898	0.338881	-0.0155171	0.295969	0.471218	-0.175249
cn4133	voltage-dependent anion channel	IIIa. Membrane transport	0.117797	0.279405	0.699084	-0.549154	0.111731	0.430663	-0.580185	-0.351103	-0.746513	-0.75917	0.0126565
cn4134	voltage-dependent anion channel	IIIa. Membrane transport	-0.023726	0.187489	0.741258	0.430779	0.474486	0.530958	0.465555	-0.0672878	0.312176	0.442986	-0.130809
cn8332	voltage-dependent anion channel	IIIa. Membrane transport	-0.279159	-0.0573499	0.917386	1.04812	1.56518	1.67445	0.776496	-0.0903921	0.626434	-0.0806761	0.70711
SG_SGN-U208392	voltage-dependent anion channel	IIIa. Membrane transport	-0.0618306	0.274769	0.52795	0.920896	0.683988	0.635442	0.819276	-0.2758	0.819843	0.0435346	0.776309
cn4504	voltage-dependent anion-selective channel protein	IIIa. Membrane transport	-0.415903	-0.343875	0.405733	0.96156	2.09067	1.40548	0.838632	-0.0202376	1.31949	1.63433	-0.314836
GO_drpoolB-CL4593Contig1	voltage-gated clc-type chloride channel	IIIa. Membrane transport	-0.227812	-0.817628	0.0251272	-0.419795	0.0492169	0.0290319	-0.409634	-0.267006	-0.618155	-0.395648	-0.222507
GO_drs13P0005A05_F_ab1	voltage-gated clc-type chloride channel	IIIa. Membrane transport	-0.419772	-0.590365	0.0361828	-0.146166	-0.150606	-0.182863	-0.288844	0.0341351	-0.809482	-0.74855	-0.0609313
EB174398_1	V-type ATPase	IIIa. Membrane transport	-0.350267	-0.740118	0.0543709	-0.276711	-0.546195	-0.294689	-0.120233	0.428149	-0.458435	-0.207529	-0.250906
cn10258	xanthine/uracil permease	IIIa. Membrane transport	-0.772487	2.75119	1.8257	2.90465	1.58827	1.95279	3.93037	-0.273867	5.42122	6.10989	-0.688663
GO_drs21P0006P06_R_ab1	xanthine/uracil/vitamin C permease	IIIa. Membrane transport	-3.8768	-2.91103	1.86848	2.3099	3.34679	2.60464	1.83324	-0.404691	-0.164134	3.44865	-3.61278
cn1784	adenylyl-sulfate reductase	IIIb. Mineral nutrient responsive and aquisition	-0.934852	-0.258667	0.3867	-1.24041	-1.23045	-1.14281	-1.01837	-1.56	-0.67545	-1.27012	0.594666
GO_drpoolB-CL1195Contig1	adenylyl-sulfate reductase	IIIb. Mineral nutrient responsive and aquisition	-0.602811	-0.490211	0.162492	-1.0333	-0.980516	-0.805871	-0.883656	-1.16654	-0.248461	-0.375148	0.126686
GO_drpoolB-CL5698Contig1	adenylyl-sulfate reductase	IIIb. Mineral nutrient responsive and aquisition	-0.552115	-0.986852	-0.0369643	-0.640584	-0.531985	-0.195259	-0.265938	0.133278	-1.46263	-1.12363	-0.338999
GO_drpoolB-CL7174Contig1	adenylyl-sulfate reductase	IIIb. Mineral nutrient responsive and aquisition	-0.413927	-0.211879	0.533194	0.104772	-0.52949	0.00512395	0.076884	0.321998	-1.41645	-1.6096	0.193153
GO_drpoolB-CL8386Contig1	adenylyl-sulfate reductase	IIIb. Mineral nutrient responsive and aquisition	-0.919007	-2.29121	0.639139	-0.0243113	-0.0842011	-0.390057	0.529414	-0.460143	-1.25679	-0.926934	-0.329857
cn3402	ammonium transporter	IIIb. Mineral nutrient responsive and aquisition	3.96301	3.72762	3.38021	2.54677	2.88011	2.31055	2.42855	2.465	2.20307	1.25727	0.945806
DC239617_1	ammonium transporter	IIIb. Mineral nutrient responsive and aquisition	-0.87986	-1.17455	-0.117587	-0.978735	-0.564821	-0.651235	-1.031	0.592545	-0.988996	0.0114342	-1.00043
DC242645_1	Ammonium transporter	IIIb. Mineral nutrient responsive and aquisition	-1.81075	-1.36711	-0.0577011	-1.88937	-1.81217	-2.01495	-2.07805	-3.25112	-2.1411	-3.76954	1.62844
GO_drpoolB-CL4971Contig1	ammonium transporter	IIIb. Mineral nutrient responsive and aquisition	0.294972	1.40504	0.755287	0.489932	1.14443	1.40938	1.35346	0.313236	3.14406	1.33805	1.80601
GO_drpoolB-CL5358Contig1	ammonium transporter	IIIb. Mineral nutrient responsive and aquisition	0.375429	1.60172	0.619179	0.346483	1.25686	1.56876	1.41579	0.384599	2.96374	1.2582	1.70553
GO_drpoolB-CL8140Contig1	ammonium transporter	IIIb. Mineral nutrient responsive and aquisition	2.4986	2.39359	3.01407	2.2077	3.05285	2.85975	2.37692	1.43293	1.18152	-0.216012	1.39754
GO_drs12P0011A24_F_ab1	ammonium transporter	IIIb. Mineral nutrient responsive and aquisition	2.70196	2.79091	3.49617	2.83164	3.09989	2.8063	2.66906	1.5394	1.82144	-0.105041	1.92648
cn9337	anion:sodium symporter	IIIb. Mineral nutrient responsive and aquisition	-0.440019	-2.29858	-0.853113	-1.04622	-0.859976	-0.815849	-1.31177	-0.69035	-1.50189	-1.79895	0.297058
GO_dr004P0013D02_F_ab1	anion-transporting ATPase	IIIb. Mineral nutrient responsive and aquisition	0.0984382	-0.00450121	0.613112	0.495422	0.633578	0.775876	0.384875	0.351992	0.472948	0.884768	-0.41182
IP_PHBS005B11u	anion-transporting ATPase	IIIb. Mineral nutrient responsive and aquisition	-0.329867	0.526612	0.868127	0.733248	0.693548	0.889656	0.704925	-0.580853	0.804372	0.423734	0.380638
IP_PHBS009K04u	ATZIP4; zinc transporter	IIIb. Mineral nutrient responsive and aquisition	-0.545816	-1.53555	0.612549	1.55467	1.60991	2.11906	1.12056	-0.371672	0.953019	1.97764	-1.02462
GO_dr001P0015A09_F_ab1	bile acid:Na+ symporter	IIIb. Mineral nutrient responsive and aquisition	-1.74492	-3.35202	-1.96128	-2.12979	-1.60363	-1.50186	-2.24106	-1.11459	-3.28222	-4.5177	1.23548
GO_dr004P0009F23_F_ab1	bile acid:Na+ symporter	IIIb. Mineral nutrient responsive and aquisition	-0.603363	-0.651294	0.823091	0.152627	0.800625	1.09269	0.149562	-0.106063	-0.269281	0.500538	-0.769819
GO_dr004P0017C14_F_ab1	bile acid:Na+ symporter	IIIb. Mineral nutrient responsive and aquisition	-0.989112	-0.859893	0.288374	-0.437727	0.668347	0.575257	-0.327895	-0.399232	-1.06996	-0.748682	-0.321283
GO_drpoolB-CL695Contig1	bile acid:Na+ symporter	IIIb. Mineral nutrient responsive and aquisition	-1.38629	-1.0061	-0.550221	-0.927598	-0.782504	-0.909173	-1.08777	-0.960664	-0.966497	-0.717328	-0.249169
GO_drs12P0014G24_F_ab1	bile acid:Na+ symporter	IIIb. Mineral nutrient responsive and aquisition	-0.37475	-0.191743	0.673438	0.698176	0.494318	0.704154	0.646702	0.449036	0.243735	0.803578	-0.559843
cn5317	boron transporter	IIIb. Mineral nutrient responsive and aquisition	-0.130728	0.126612	0.348872	0.45663	0.11889	0.192967	0.593217	0.972724	0.312212	3.29603	-2.98382
cn7016	boron transporter	IIIb. Mineral nutrient responsive and aquisition	-0.239902	0.110063	0.566982	0.337155	0.662968	0.514726	0.446545	0.28963	-0.0743098	2.395	-2.46931
GO_dr004P0012E03_F_ab1	Boron transporter	IIIb. Mineral nutrient responsive and aquisition	0.442935	-1.11123	-0.0318573	-0.274957	-0.510818	-0.232641	-0.226319	0.420728	0.0199323	1.28914	-1.2692
GO_drpoolB-CL5691Contig1	Boron transporter	IIIb. Mineral nutrient responsive and aquisition	0.108902	-0.158886	0.741795	0.165594	0.394112	0.606732	0.338896	-0.426084	0.0111149	-0.0174184	0.0285333
GO_drs12P0016K01_R_ab1	Boron transporter	IIIb. Mineral nutrient responsive and aquisition	0.19453	-0.0479085	0.6276	0.271133	0.382938	0.59275	0.566266	-0.543048	0.228135	0.132998	0.0951373
SG_SGN-U208324	Boron transporter	IIIb. Mineral nutrient responsive and aquisition	0.799071	1.2865	2.26035	3.33914	3.14587	4.05649	3.44815	0.345234	3.84358	3.62833	0.215251
GO_drs12P0009N01_F_ab1	cadmium-transporting ATPase	IIIb. Mineral nutrient responsive and aquisition	-0.0706395	-0.742236	-0.536883	0.248164	-0.325258	-0.46284	0.0441958	-0.191606	-0.142257	-0.85754	0.715283
IP_PHBS005D21u	calcium-transporting ATPase, plasma membrane-type	IIIb. Mineral nutrient responsive and aquisition	6.52574	4.23656	3.01669	4.28387	4.42412	3.63212	4.16013	6.78703	4.24195	4.77379	-0.531841
cn4146	cation efflux family protein / metal tolerance protein	IIIb. Mineral nutrient responsive and aquisition	-0.359656	-0.73261	-0.0693435	-0.502155	-0.114806	-0.2318	-0.75226	-0.0779489	-0.850547	-0.486346	-0.364201
cn9579	cation efflux family protein / metal tolerance protein	IIIb. Mineral nutrient responsive and aquisition	-0.660362	-1.0638	-0.723246	-1.61621	-1.44259	0.393876	-0.675466	0.258414	-0.496252	0.0676188	-0.563871
GO_drpoolB-CL1117Contig1	cation efflux family protein / metal tolerance protein	IIIb. Mineral nutrient responsive and aquisition	-0.474891	-0.323088	-0.324565	0.920464	0.0791138	0.0522805	1.38665	-1.60609	6.97583	0.54421	6.43162
GO_drpoolB-CL4459Contig1	cation efflux family protein / metal tolerance protein	IIIb. Mineral nutrient responsive and aquisition	0.153383	0.447318	-0.511819	-0.531962	-0.765236	-0.6418	-0.65438	-0.297551	0.0681942	1.06558	-0.997389
GO_drpoolB-CL8757Contig1	cation efflux family protein / metal tolerance protein	IIIb. Mineral nutrient responsive and aquisition	-0.235182	-0.923389	-0.317434	0.790824	0.47557	-0.127904	1.29023	-1.77572	6.83449	0.839479	5.99501
cn6762	cation efflux protein/ zinc transporter	IIIb. Mineral nutrient responsive and aquisition	-0.627208	-1.25377	-0.949042	-1.11183	-1.37308	0.0929263	-0.353979	0.101907	-0.0332378	0.641574	-0.674811
cn8345	cation efflux protein/ zinc transporter	IIIb. Mineral nutrient responsive and aquisition	0.202123	-0.224106	0.0911495	0.541694	0.0342953	0.05239	0.844059	0.134522	0.667814	0.788568	-0.120753
cn9578	cation efflux protein/ zinc transporter	IIIb. Mineral nutrient responsive and aquisition	-1.07232	-1.72989	-0.917511	-1.0738	-1.27937	-0.118854	0.23459	-0.773656	1.16374	1.97184	-0.808102
GO_dr004P0006J07_F_ab1	cation:chloride symporter	IIIb. Mineral nutrient responsive and aquisition	-0.499912	-0.157643	-0.0121152	-0.986961	-0.539741	-0.594014	-1.03626	-0.40854	-0.829226	-0.926466	0.0972399
GO_drpoolB-CL2417Contig1	cation:chloride symporter	IIIb. Mineral nutrient responsive and aquisition	0.446857	0.0425407	0.252392	0.271993	0.67497	0.608192	0.34145	0.894085	-0.0845441	-0.488584	0.40404
GO_drpoolB-CL5825Contig1	cation:chloride symporter	IIIb. Mineral nutrient responsive and aquisition	-0.411817	-1.59615	-1.54454	-2.00504	-1.66185	-1.78118	-1.84629	0.439158	-0.96254	-0.979491	0.0169512
GO_drpoolB-CL8929Contig1	cation:chloride symporter	IIIb. Mineral nutrient responsive and aquisition	0.814572	0.0409308	0.408798	0.0106241	-0.263884	-0.0427431	0.200653	1.30968	-0.0654955	0.556393	-0.621889
GO_drpoolB-CL5356Contig1	copper ion transmembrane transporter	IIIb. Mineral nutrient responsive and aquisition	-0.68087	-0.622273	0.0254398	-0.736273	-0.388415	-0.285562	-1.14082	-0.571898	-1.15528	-2.71397	1.55869
GO_drpoolB-CL1954Contig1	copper transporter	IIIb. Mineral nutrient responsive and aquisition	1.12634	5.13869	3.19976	4.60096	3.28888	2.93989	6.43413	-0.304548	3.14916	2.65568	0.493489
GO_drpoolB-CL8213Contig1	copper transporter	IIIb. Mineral nutrient responsive and aquisition	-0.223064	-0.0512959	-0.00540727	-0.252182	0.0718464	0.293948	0.0194512	-0.109254	0.175506	0.681182	-0.505676
GO_drs13P0027O21_F_ab1	copper-translocating P-type ATPase	IIIb. Mineral nutrient responsive and aquisition	-0.0929898	-0.346512	0.0333542	-0.223813	-0.0322322	0.132859	-0.186101	0.0176812	-0.0947882	-0.0102371	-0.0845511
GO_dr001P0005H04_F_ab1	copper-transporting atpase p-type	IIIb. Mineral nutrient responsive and aquisition	-0.84045	-1.39906	-0.146522	-0.76685	-0.161965	-0.103004	-0.66935	-0.530672	-0.684978	-2.01678	1.3318
GO_drpoolB-CL5927Contig1	copper-transporting atpase p-type	IIIb. Mineral nutrient responsive and aquisition	-0.630608	-0.142187	-0.119177	-0.315516	-0.00959627	-0.252009	-0.102333	0.190329	-0.22906	0.888184	-1.11724
GO_dr004P0012P22_F_ab1	copper-transporting P-type ATPase	IIIb. Mineral nutrient responsive and aquisition	-0.187969	0.531062	0.685288	0.253949	0.84243	0.374821	-0.0348109	-1.03167	1.5771	0.293517	1.28358
GO_dr004P0017O01_F_ab1	copper-transporting P-type ATPase	IIIb. Mineral nutrient responsive and aquisition	0.76444	0.437085	0.278006	0.514216	-0.0698531	0.00278101	0.312662	0.719352	-0.141817	-0.97713	0.835313
GO_drpoolB-CL6139Contig1	copper-transporting P-type ATPase	IIIb. Mineral nutrient responsive and aquisition	-0.302422	-0.110209	-0.0500377	0.0855109	-0.137782	-0.0977172	0.237287	0.32953	0.416737	1.23528	-0.818541
GO_drpoolB-CL7604Contig1	copper-transporting P-type ATPase	IIIb. Mineral nutrient responsive and aquisition	-2.33817	-2.0411	-1.18184	-2.39586	-2.00487	-2.22673	-2.85318	-0.136556	-0.684852	1.28213	-1.96699
cn3458	ferric-chelate reductase	IIIb. Mineral nutrient responsive and aquisition	-1.85889	-5.82161	-4.01312	-2.01942	-1.76897	-2.38681	-1.91634	-2.20992	-4.43365	-5.78762	1.35398
GO_dr001P0019F16_F_ab1	ferric-chelate reductase	IIIb. Mineral nutrient responsive and aquisition	-0.44829	-1.33355	-0.455333	-0.93149	-0.650838	-0.900957	-1.14469	-0.589894	-0.855297	-0.220278	-0.635019
GO_drpoolB-CL1069Contig1	ferric-chelate reductase	IIIb. Mineral nutrient responsive and aquisition	1.16109	-0.686425	0.706052	6.30096	7.17567	6.99818	6.53519	-0.0634015	-1.36736	-4.2197	2.85234
GO_dr004P0008G04_F_ab1	ferrochelatase	IIIb. Mineral nutrient responsive and aquisition	-0.8028	-0.636347	-0.464247	-0.577531	-0.244425	-0.453962	-0.625821	-0.575297	-1.15181	-2.13777	0.985957
IP_PHBS009L16u	ferrochelatase	IIIb. Mineral nutrient responsive and aquisition	1.97774	3.17092	2.21485	0.95358	1.30287	1.17533	0.884159	2.15778	1.04284	1.57651	-0.533678
cn1223	heavy metal ATPase	IIIb. Mineral nutrient responsive and aquisition	-0.221922	-0.910498	-0.22896	-0.258806	0.554704	0.59169	-0.174022	-0.453934	-0.562482	-0.118475	-0.444007
IP_PHBS009G09u	heavy metal ATPase	IIIb. Mineral nutrient responsive and aquisition	-0.759978	-0.475668	-0.347503	-1.13028	-0.378037	-0.382354	-0.531488	0.308516	-1.06863	-0.0416642	-1.02697
GO_drpoolB-CL2121Contig1	high affinity ammonium transporter	IIIb. Mineral nutrient responsive and aquisition	0.866768	1.73849	0.942099	0.00277572	1.66304	1.96788	1.26252	0.777592	3.32564	1.95084	1.3748
GO_drpoolB-CL3722Contig1	High affinity K+ transporter 5 HAK6	IIIb. Mineral nutrient responsive and aquisition	-0.411201	0.0908257	1.74612	3.76935	4.64197	4.79753	4.89483	0.354005	4.99926	6.79057	-1.79131
cn8619	high affinity nitrate transporter	IIIb. Mineral nutrient responsive and aquisition	1.73711	6.27463	9.2002	7.85059	9.05483	9.20689	8.36632	0.154327	9.27782	7.89948	1.37834
GO_drpoolB-CL2736Contig1	high affinity nitrate transporter	IIIb. Mineral nutrient responsive and aquisition	0.390072	5.6107	2.89309	1.3759	2.70457	1.92553	1.53346	0.399888	0.660026	1.90048	-1.24046
GO_drpoolB-CL6334Contig1	high affinity nitrate transporter	IIIb. Mineral nutrient responsive and aquisition	0.228162	0.272193	0.0224067	0.077997	0.072003	-0.0817961	-0.079173	0.316477	-0.348344	0.438685	-0.787029
GO_drs31P0006M14_R_ab1	high affinity nitrate transporter	IIIb. Mineral nutrient responsive and aquisition	1.30127	5.98579	3.77041	1.98537	3.92977	3.24206	2.62043	-0.673582	0.717884	2.8851	-2.16721
cn8665	high affinity nitrate transporter	IIIb. Mineral nutrient responsive and aquisition	0.367463	-0.0150631	2.41361	2.1618	3.67427	3.74406	2.85614	-1.09005	4.79006	4.32571	0.464348
cn3229	high-affinity K+ transporter	IIIb. Mineral nutrient responsive and aquisition	-1.42761	-1.44772	-0.0434709	0.19474	0.174767	0.458501	0.609348	-1.85364	4.40699	3.79602	0.610973
cn6295	high-affinity K+ transporter	IIIb. Mineral nutrient responsive and aquisition	2.16619	0.443527	2.32794	3.24104	2.99825	3.88279	3.15016	0.135629	2.60464	1.86472	0.739917
cn7073	high-affinity K+ transporter	IIIb. Mineral nutrient responsive and aquisition	0.543104	3.15633	2.7488	3.72678	4.54451	4.56756	4.63291	0.685765	4.76429	7.851	-3.08671
cn7074	high-affinity K+ transporter	IIIb. Mineral nutrient responsive and aquisition	0.293559	3.8638	3.0687	2.10364	3.19013	2.41791	1.05144	0.0234594	0.175657	0.930858	-0.755201
GO_drpoolB-CL4097Contig1	high-affinity K+ transporter	IIIb. Mineral nutrient responsive and aquisition	0.173039	2.11416	2.31698	3.51526	4.58922	4.48034	4.78756	-0.644518	4.40667	6.51687	-2.1102
GO_drpoolB-CL5699Contig1	high-affinity K+ transporter	IIIb. Mineral nutrient responsive and aquisition	-0.572138	-0.23346	0.115971	-0.213569	-0.640026	-0.730849	-0.0861232	-1.12537	1.43313	-0.22965	1.66278
cn7864	high-affinity nitrate transporter	IIIb. Mineral nutrient responsive and aquisition	0.593121	3.3726	5.35957	5.34395	6.00427	6.76415	5.9975	-0.125942	7.80168	6.92518	0.876494
cn8666	high-affinity nitrate transporter	IIIb. Mineral nutrient responsive and aquisition	0.424736	4.05016	7.48284	4.98643	5.70054	5.11023	4.14829	-0.179836	6.15586	6.08868	0.0671825
GO_drpoolB-CL302Contig1	high-affinity nitrate transporter	IIIb. Mineral nutrient responsive and aquisition	0.815507	5.86935	8.30909	8.01031	7.97195	8.17808	8.39647	-0.632836	9.5416	7.89441	1.64719
GO_drpoolB-CL406Contig1	high-affinity nitrate transporter	IIIb. Mineral nutrient responsive and aquisition	0.49563	4.91297	7.45851	6.93186	7.16084	7.56822	7.37507	-0.395856	8.28859	7.03155	1.25703
cn5204	iron reductase	IIIb. Mineral nutrient responsive and aquisition	-1.75624	-2.22455	-0.975877	-2.11422	-1.32058	-1.48424	-2.36924	-1.61324	-2.6217	-1.36688	-1.25483
GO_drpoolB-CL5640Contig1	iron transporter protein	IIIb. Mineral nutrient responsive and aquisition	0.488847	0.283484	0.50625	8.30059	6.10052	5.92174	9.26826	-0.568231	5.00926	3.89499	1.11427
GO_drpoolB-CL5141Contig1	iron transporter protein IRT1	IIIb. Mineral nutrient responsive and aquisition	-0.0424468	0.517791	-0.474121	6.20637	2.20508	3.32248	7.02769	-0.358828	1.45503	0.689337	0.765698
GO_drpoolB-CL3406Contig1	K+ uptake permease	IIIb. Mineral nutrient responsive and aquisition	-0.769258	-0.733294	-0.303806	-0.0137335	-0.178584	-0.215348	-0.0804344	-0.600416	-0.0644289	0.148753	-0.213182
GO_drpoolB-CL3742Contig1	K+ uptake permease	IIIb. Mineral nutrient responsive and aquisition	-1.41461	-0.901398	0.0306063	-0.503398	-0.167426	-0.509972	-0.613683	-0.103316	-1.22489	-1.80591	0.581019
GO_drpoolB-CL4194Contig1	K+ uptake permease	IIIb. Mineral nutrient responsive and aquisition	-0.576479	-1.23964	-0.033788	-0.298802	0.192822	0.110988	-0.319915	-0.648582	0.229756	0.895114	-0.665358
GO_drpoolB-CL5411Contig1	K+ uptake permease	IIIb. Mineral nutrient responsive and aquisition	-0.888923	-1.24288	-0.185876	0.00480136	0.0162153	-0.176768	-0.331921	-0.0768062	-0.475706	0.503382	-0.979087
GO_drpoolB-CL5492Contig1	K+ uptake permease	IIIb. Mineral nutrient responsive and aquisition	-0.177182	-0.24945	-0.0579059	-0.0286129	0.022235	0.224391	-0.0534091	0.161442	-0.350956	-0.0367741	-0.314182
GO_drpoolB-CL6682Contig1	K+ uptake permease	IIIb. Mineral nutrient responsive and aquisition	0.329492	0.293252	-0.19299	-0.69544	-0.145437	-0.327225	-0.35474	-0.700486	-0.0195258	-0.605455	0.585929
GO_drpoolB-CL8720Contig1	K+ uptake permease	IIIb. Mineral nutrient responsive and aquisition	0.47153	0.0258475	-0.0026016	-0.0261622	0.181833	0.436328	0.154248	-0.417133	0.992569	0.327366	0.665203
GO_dr001P0013N10_F_ab1	magnesium transporter CorA-like family protein	IIIb. Mineral nutrient responsive and aquisition	-0.779486	-1.65395	-0.793938	-1.505	-1.12417	-1.34278	-1.81359	-0.679862	-1.12861	-0.67042	-0.458192
IP_PHBS011H06u	magnesium transporter CorA-like protein	IIIb. Mineral nutrient responsive and aquisition	0.0888028	0.0307238	0.976175	-0.11372	0.700704	0.800864	-0.231689	1.15904	0.313189	0.533338	-0.220149
GO_drpoolB-CL4809Contig1	manganese ion transmembrane transporter	IIIb. Mineral nutrient responsive and aquisition	0.135972	1.30619	1.46971	6.7886	6.49873	6.58336	7.90987	0.490255	7.35805	7.43102	-0.0729789
GO_drpoolB-CL7158Contig1	metal ion transporter	IIIb. Mineral nutrient responsive and aquisition	0.463751	0.712097	1.4196	5.96828	6.48072	6.63675	7.2474	0.126832	6.75705	6.89767	-0.140623
cn7013	Metal transporter Nramp2	IIIb. Mineral nutrient responsive and aquisition	-0.524154	-1.3858	-0.172663	-0.7751	-0.605822	-0.446381	-0.771578	0.347165	0.0671782	0.58118	-0.514002
GO_drpoolB-CL5707Contig1	Metal transporter Nramp2	IIIb. Mineral nutrient responsive and aquisition	0.529347	-0.401335	0.410051	-0.214317	0.0123129	-0.101178	-0.28205	0.275773	-2.42637	-2.05592	-0.370448
GO_drpoolB-CL604Contig1	Metal transporter Nramp2	IIIb. Mineral nutrient responsive and aquisition	-0.697862	-0.890765	-0.209498	-0.819894	-0.173951	-0.197659	-0.564072	0.364463	-0.152028	0.487919	-0.639947
DC242152_1	metal transporter Nramp3	IIIb. Mineral nutrient responsive and aquisition	-0.473074	0.0249032	0.134712	-0.0121551	1.2409	1.00974	0.43979	-0.220461	-1.79201	-1.47798	-0.31403
DC244373_1	metal transporter Nramp4	IIIb. Mineral nutrient responsive and aquisition	-0.776729	-1.57285	-1.87886	-0.71592	0.241383	-0.102041	-0.604572	-0.263603	-2.21452	-1.16964	-1.04488
DC243504_1	monovalent cation:proton antiporter	IIIb. Mineral nutrient responsive and aquisition	0.235161	-0.893733	-0.138499	-0.474609	-0.0214401	-0.0378933	-0.782058	-0.294654	0.0882368	-0.42644	0.514676
GO_drpoolB-CL5576Contig1	monovalent cation:proton antiporter	IIIb. Mineral nutrient responsive and aquisition	4.88253	7.11392	5.71423	5.54896	6.97181	6.78905	5.40328	0.309782	4.91124	4.33402	0.577224
SG_SGN-U211249	monovalent cation:proton antiporter	IIIb. Mineral nutrient responsive and aquisition	-0.644286	-0.882713	-0.525862	-0.868307	-0.339333	-0.545013	-1.00546	-0.378751	-0.481181	-0.325299	-0.155882
GO_drpoolB-CL7858Contig1	Na+/H+ antiporter	IIIb. Mineral nutrient responsive and aquisition	-0.269479	-0.678589	0.0411464	0.632717	0.0962642	0.0762306	0.379389	-0.129797	0.592551	0.48768	0.104871
GO_drs13P0011D23_R_ab1	Na+/H+ antiporter	IIIb. Mineral nutrient responsive and aquisition	-0.72052	-1.46258	-0.19264	-0.350377	0.239324	0.353518	-0.211025	-0.319137	-0.557993	0.631397	-1.18939
cn3400	nitrate reductase	IIIb. Mineral nutrient responsive and aquisition	-0.0211709	-0.0979078	0.438592	0.591072	0.485201	0.554949	0.444143	-0.0111636	1.41382	-0.265113	1.67894
GO_drpoolB-CL2981Contig1	nitrate transmembrane transporter	IIIb. Mineral nutrient responsive and aquisition	0.721903	6.52791	8.19132	8.10973	9.19045	9.12096	8.1453	0.166786	7.76138	8.35408	-0.592702
GO_drpoolB-CL3003Contig1	nitrate transmembrane transporter	IIIb. Mineral nutrient responsive and aquisition	0.745852	3.25915	3.05903	3.65351	4.28315	4.713	4.44326	0.991828	6.19053	9.20413	-3.01361
cn1356	nitrate transporter	IIIb. Mineral nutrient responsive and aquisition	3.90892	2.74551	-0.824783	-0.807079	-1.16652	-1.25695	-0.309907	0.951803	4.5324	0.238332	4.29407
cn4377	nitrate transporter	IIIb. Mineral nutrient responsive and aquisition	3.19524	2.53178	-1.74405	-1.70217	-1.76037	-2.55097	-1.74401	1.14	2.89856	-0.626106	3.52466
cn5272	nitrate transporter	IIIb. Mineral nutrient responsive and aquisition	0.839989	-0.702197	-2.35661	-2.7863	-0.97497	1.13891	-1.71361	0.896258	0.136325	-4.30294	4.43926
cn6467	nitrate transporter	IIIb. Mineral nutrient responsive and aquisition	-1.16344	-2.49655	-1.17695	-2.13113	-1.87244	-1.8988	-2.55299	0.0248271	-2.44251	-4.17449	1.73199
cn7095	nitrate transporter	IIIb. Mineral nutrient responsive and aquisition	-0.171073	-0.808748	1.30598	1.718	2.42681	1.96725	0.82517	0.412182	0.231312	-4.01625	4.24756
cn7729	nitrate transporter	IIIb. Mineral nutrient responsive and aquisition	1.21097	0.24249	1.41679	2.31845	2.7348	2.979	2.81364	-1.23842	3.28555	1.87696	1.40859
cn8317	nitrate transporter	IIIb. Mineral nutrient responsive and aquisition	1.92989	3.20768	6.61024	6.91119	7.59652	7.45051	7.12008	-0.0658469	5.74099	-0.372051	6.11304
cn8348	nitrate transporter	IIIb. Mineral nutrient responsive and aquisition	0.577075	6.06303	8.74748	8.01347	8.73265	8.98824	8.57403	-0.385387	9.70727	8.29931	1.40795
cn8506	nitrate transporter	IIIb. Mineral nutrient responsive and aquisition	0.322583	1.13004	5.74925	6.1147	7.20425	7.14334	5.83016	0.483797	4.42439	-0.440329	4.86472
GO_drpoolB-CL1918Contig1	nitrate transporter	IIIb. Mineral nutrient responsive and aquisition	0.269607	-2.14862	0.172873	-1.59974	-0.651094	-2.11329	-2.37221	0.682917	-1.40582	-3.48608	2.08026
GO_drpoolB-CL2532Contig1	nitrate transporter	IIIb. Mineral nutrient responsive and aquisition	0.586017	-0.213085	0.00355267	-0.154148	0.0597842	-0.544852	-0.500016	1.15607	-0.714669	-0.970462	0.255793
GO_drpoolB-CL2602Contig1	nitrate transporter	IIIb. Mineral nutrient responsive and aquisition	-0.325739	-0.614242	0.353034	-0.0553266	-0.0284829	-0.150044	0.0855507	-0.0270594	0.181347	-0.00530686	0.186654
GO_drpoolB-CL2658Contig1	nitrate transporter	IIIb. Mineral nutrient responsive and aquisition	-0.899091	-1.44766	1.41646	0.363353	-0.400362	0.309325	0.759255	0.425578	2.15552	3.36563	-1.2101
GO_drpoolB-CL5838Contig1	nitrate transporter	IIIb. Mineral nutrient responsive and aquisition	0.259448	0.612582	0.195246	0.394808	-0.131406	-0.366804	-0.0077359	0.537474	-0.606478	0.268607	-0.875085
GO_drpoolB-CL8152Contig1	nitrate transporter	IIIb. Mineral nutrient responsive and aquisition	-1.02404	-1.20415	0.0633199	-0.663862	0.26368	-0.42495	-0.913284	-0.150792	-1.85353	-0.144466	-1.70906
SG_SGN-U210769	nitrate transporter	IIIb. Mineral nutrient responsive and aquisition	1.16377	3.00428	2.59735	1.65264	3.10487	2.12252	0.839539	1.56765	-2.54026	-7.19964	4.65939
cn7484	Nitrate-induced NOI	IIIb. Mineral nutrient responsive and aquisition	0.486034	0.216834	0.272763	-0.685421	0.114947	-0.108864	-0.660856	0.74296	-0.257941	0.937956	-1.1959
cn7485	Nitrate-induced NOI	IIIb. Mineral nutrient responsive and aquisition	-0.11233	-0.843724	-0.0971726	-0.849826	0.211315	0.21166	-0.63658	-0.159815	-0.837392	-0.237272	-0.600121
cn9153	Nitrate-induced NOI	IIIb. Mineral nutrient responsive and aquisition	-0.162578	-0.535376	0.0753495	-1.42123	-0.0703634	-0.547688	-1.37724	-0.151358	-0.954439	0.355859	-1.3103
DC243479_1	Nitrate-induced NOI	IIIb. Mineral nutrient responsive and aquisition	0.228616	-0.199348	-0.318665	-0.575106	-0.351831	-0.310163	-0.654092	-0.416516	0.0335193	-0.352065	0.385584
GO_dr001P0018B05_F_ab1	Nitrate-induced NOI	IIIb. Mineral nutrient responsive and aquisition	-0.25293	-0.721719	0.266577	-1.16373	0.235597	0.150796	-1.15561	0.137801	-0.935817	0.866444	-1.80226
DC243236_1	nitrate-induced NOI protein	IIIb. Mineral nutrient responsive and aquisition	-0.631778	-1.88739	-0.513883	-2.22106	-1.98626	-2.50458	-2.15456	-0.403696	-2.19985	-0.205242	-1.99461
GO_drpoolB-CL4235Contig1	nitrite reductase	IIIb. Mineral nutrient responsive and aquisition	-0.285121	0.324556	-0.0373985	-0.0637834	-0.167998	-0.0837574	-0.212997	0.784492	1.04702	3.15493	-2.10791
GO_drpoolB-CL8921Contig1	nitrite transporter	IIIb. Mineral nutrient responsive and aquisition	-0.20525	-0.570641	1.16989	1.95744	2.43784	2.13477	1.06228	0.678454	-0.386776	-4.27386	3.88709
cn9729	Nitrogen fixation protein NFU	IIIb. Mineral nutrient responsive and aquisition	-0.529699	0.0565371	0.144602	-0.673659	-0.169823	-0.355574	-1.04131	0.647147	0.116457	-2.05271	2.16917
cn9982	Nitrogen fixation protein NFU	IIIb. Mineral nutrient responsive and aquisition	-0.483912	-0.958966	0.0459495	-1.36596	0.246943	0.304708	-1.54805	-0.216161	-1.99922	-3.58316	1.58394
GO_dr004P0001L14_F_ab1	Nitrogen fixation protein NFU	IIIb. Mineral nutrient responsive and aquisition	0.753123	-1.96119	-2.06422	-2.10175	-2.15734	-1.72767	-2.09427	-0.700156	-0.653579	-2.71576	2.06218
GO_drpoolB-CL2192Contig1	Nitrogen fixation protein NFU	IIIb. Mineral nutrient responsive and aquisition	0.488904	0.213371	0.942899	1.78876	1.71934	1.74901	1.96742	0.170611	1.85724	2.42005	-0.562802
GO_drpoolB-CL5245Contig1	NITROGEN LIMITATION ADAPTATION	IIIb. Mineral nutrient responsive and aquisition	4.19684	3.97136	1.83341	1.6729	1.95214	2.03827	1.59399	3.18247	1.9522	1.42408	0.528116
GO_drpoolB-CL1711Contig1	NRAMP metal ion transporter	IIIb. Mineral nutrient responsive and aquisition	-0.395068	-0.0655199	-0.358837	1.48952	1.46702	1.49454	1.57696	-0.17046	-1.21094	-1.83019	0.619256
GO_drpoolB-CL3396Contig1	PHF1 (PHOSPHATE TRANSPORTER TRAFFIC FACILITATOR1)	IIIb. Mineral nutrient responsive and aquisition	1.37409	2.26085	0.821806	0.77103	1.08119	0.920998	0.585858	1.07203	0.788061	1.42265	-0.634591
cn9666	Phi-1-like phosphate-induced protein	IIIb. Mineral nutrient responsive and aquisition	4.68074	4.02228	3.38741	1.27163	2.34238	2.05883	1.4975	2.94047	2.95134	2.91635	0.0349864
GO_drpoolB-CL1869Contig1	pho1-like protein	IIIb. Mineral nutrient responsive and aquisition	-3.63231	-5.30753	-1.59021	-2.97042	-1.38569	-2.17999	-2.52153	-0.751921	1.02259	4.85595	-3.83336
GO_drpoolB-CL3968Contig1	pho1-like protein	IIIb. Mineral nutrient responsive and aquisition	1.51087	0.652015	0.883783	-0.371629	0.358669	0.0483405	-0.174512	1.74268	0.388071	0.278001	0.11007
GO_drpoolB-CL7806Contig1	pho1-like protein	IIIb. Mineral nutrient responsive and aquisition	-3.13156	-5.40089	-1.54296	-1.62362	-1.22386	-1.95964	-1.30105	-1.71619	1.3214	3.88398	-2.56258
GO_dr004P0016B01_F_ab1	phosphate induced Phi1	IIIb. Mineral nutrient responsive and aquisition	3.31464	3.5446	2.79599	0.879566	1.60739	0.648128	0.581665	1.53175	2.47781	2.19353	0.284271
cn5234	PHOSPHATE STARVATION RESPONSE 1; transcription factor	IIIb. Mineral nutrient responsive and aquisition	-0.102487	0.613623	0.396945	0.0343952	0.403155	0.465022	-0.174427	0.652575	-0.166827	-0.300122	0.133294
cn9182	PHOSPHATE STARVATION RESPONSE 1; transcription factor	IIIb. Mineral nutrient responsive and aquisition	-0.558931	-1.31074	-1.27767	-0.788227	-1.05888	-0.958886	-1.02403	-0.963468	-0.654355	-1.35748	0.703123
cn1272	phosphate transporter 1	IIIb. Mineral nutrient responsive and aquisition	1.17486	2.71839	2.0725	2.15841	2.38533	2.01225	1.87248	0.572407	0.562079	0.226823	0.335255
cn8235	phosphate transporter 1	IIIb. Mineral nutrient responsive and aquisition	0.0794528	0.43653	1.90267	5.63265	5.99664	5.13539	4.02717	-0.16977	0.778924	-0.65721	1.43613
GO_dr001P0002B23_F_ab1	phosphate transporter 1	IIIb. Mineral nutrient responsive and aquisition	0.683663	-0.136877	3.57236	7.97399	8.81348	9.46187	8.22494	3.5142	6.52279	6.93581	-0.413025
cn8239	phosphate transporter 2	IIIb. Mineral nutrient responsive and aquisition	-0.0465437	0.410682	3.8593	7.84	8.8987	8.60419	7.27306	-0.101276	4.89908	4.71691	0.182173
GO_drpoolB-CL9490Contig1	phosphate transporter 2	IIIb. Mineral nutrient responsive and aquisition	-0.736954	0.00921048	2.5663	6.34725	7.86445	7.52367	5.66912	0.37433	3.37583	2.93205	0.443781
cn8240	phosphate transporter 3	IIIb. Mineral nutrient responsive and aquisition	5.53505	5.88436	3.31041	3.68307	4.89427	4.27658	3.41478	2.77763	1.46466	1.97929	-0.514625
cn8237	phosphate transporter 4	IIIb. Mineral nutrient responsive and aquisition	0.174489	-1.00389	0.156839	-1.0827	-0.538176	-0.649808	-0.977444	-0.245713	-1.15169	-0.724089	-0.427604
cn8238	phosphate transporter 4	IIIb. Mineral nutrient responsive and aquisition	0.596659	0.186421	1.42278	0.941435	2.10112	2.00679	1.35437	-0.158788	3.46864	3.34866	0.119976
cn8236	phosphate transporter 5	IIIb. Mineral nutrient responsive and aquisition	-0.447637	-0.726802	-0.337951	1.02727	1.73579	0.711898	-0.0966967	0.109728	-0.0531367	0.440369	-0.493506
cn5456	phosphate-responsive 1 family protein	IIIb. Mineral nutrient responsive and aquisition	-0.843879	-1.08255	-0.302512	-2.68419	-1.97544	-1.7686	-3.49845	0.181946	-4.99363	-4.16733	-0.8263
cn5457	phosphate-responsive 1 family protein	IIIb. Mineral nutrient responsive and aquisition	-0.727106	-0.564395	0.140757	-1.02993	-0.728161	-0.271777	-0.910497	-0.318367	-0.821665	-0.728428	-0.0932369
cn8404	phosphate-responsive 1 family protein	IIIb. Mineral nutrient responsive and aquisition	-1.21346	-2.53629	-0.667962	-0.958361	-0.0904704	-0.474768	-0.948136	-0.964541	-2.07618	0.63465	-2.71083
GO_dr004P0015D23_F_ab1	phosphate-responsive 1 family protein	IIIb. Mineral nutrient responsive and aquisition	0.205893	-0.590216	-0.29529	-2.78145	-1.2793	-1.89834	-3.09373	0.529024	-5.07697	-3.6595	-1.41747
GO_drpoolB-CL6268Contig1	phosphate-responsive 1 family protein	IIIb. Mineral nutrient responsive and aquisition	-0.981574	-2.61051	-0.452307	-0.617143	-0.162993	-0.447405	-0.901682	-1.01165	-1.5915	1.0358	-2.62729
cn3085	phosphate-responsive protein	IIIb. Mineral nutrient responsive and aquisition	4.87938	4.0551	3.47499	0.6469	2.14529	1.00079	0.46469	3.85264	3.15889	3.87341	-0.714515
cn3086	phosphate-responsive protein	IIIb. Mineral nutrient responsive and aquisition	4.00563	3.67379	2.61237	1.29636	1.56048	1.05046	1.14679	2.87691	3.13808	3.23523	-0.0971471
cn3087	phosphate-responsive protein	IIIb. Mineral nutrient responsive and aquisition	4.77265	3.88201	3.95123	2.31697	2.92046	2.81791	2.53758	2.31431	4.52361	3.20613	1.31748
GO_dr001P0019E20_F_ab1	phosphate-responsive protein	IIIb. Mineral nutrient responsive and aquisition	0.199196	0.407085	-0.167634	-0.328429	-0.468936	-0.257919	0.598722	-0.851651	0.534623	0.226779	0.307844
DC243562_1	phosphate-responsive protein Phi1	IIIb. Mineral nutrient responsive and aquisition	5.81837	5.51787	3.62638	1.0955	1.03004	0.404146	1.71034	2.39474	3.35984	3.09273	0.267113
cn9563	phytase	IIIb. Mineral nutrient responsive and aquisition	-0.623503	-0.963016	-0.38535	0.336171	0.410599	0.357128	0.153789	-0.339583	-1.08308	-0.871499	-0.211585
cn1202	plasma membrane proton ATPase	IIIb. Mineral nutrient responsive and aquisition	-0.44219	-0.531619	0.193637	-0.0355253	-0.42027	0.0656836	-0.171173	0.30382	0.437187	-0.0706172	0.507805
cn3218	plasma membrane proton ATPase	IIIb. Mineral nutrient responsive and aquisition	-0.0408015	0.250831	0.0787787	0.280086	0.41444	0.0574495	0.342477	0.76204	0.255906	-0.0524661	0.308372
cn4408	plasma membrane proton ATPase	IIIb. Mineral nutrient responsive and aquisition	-0.540319	-0.147193	0.120201	-0.484323	-0.431937	-0.20399	-0.225727	-0.176127	-0.354694	-0.460987	0.106293
cn4449	plasma membrane proton ATPase	IIIb. Mineral nutrient responsive and aquisition	-0.0529202	-0.0234582	0.130135	0.123248	0.336909	0.161383	0.111866	-0.194107	-0.0382756	-0.407784	0.369508
cn8303	plasma membrane proton ATPase	IIIb. Mineral nutrient responsive and aquisition	0.0286977	0.392412	0.179345	0.0113146	0.0382081	-0.0459021	-0.022963	-0.132233	0.313069	0.0855382	0.227531
cn8459	plasma membrane proton ATPase	IIIb. Mineral nutrient responsive and aquisition	-0.127653	0.371234	0.0348221	0.0857672	0.20685	-0.159254	0.125118	-0.445216	0.0549854	-0.137521	0.192506
cn8460	plasma membrane proton ATPase	IIIb. Mineral nutrient responsive and aquisition	0.941511	0.376852	0.173662	-0.249807	-0.346076	-0.0166362	-0.409167	0.244406	-0.316847	-0.564114	0.247267
cn8461	plasma membrane proton ATPase	IIIb. Mineral nutrient responsive and aquisition	-0.11901	0.837587	0.345535	-0.105199	0.0832042	-0.057212	-0.0886597	-0.0259987	0.00634343	-0.345538	0.351882
cn968	plasma membrane proton ATPase	IIIb. Mineral nutrient responsive and aquisition	-0.407058	-0.234945	-0.130642	-0.272212	-0.575807	-0.421393	-0.0830781	-0.259761	0.206944	-0.0497825	0.256726
DC241898_1	plasma membrane proton ATPase	IIIb. Mineral nutrient responsive and aquisition	-0.00744594	-0.835437	-0.205723	-0.528881	-0.496593	-0.254254	-0.320717	0.174903	-0.545412	0.246201	-0.791612
EB175073_1	plasma membrane proton ATPase	IIIb. Mineral nutrient responsive and aquisition	-0.172202	-0.717293	-0.416988	-0.612306	-0.14099	-0.13085	-0.776734	-0.886918	-0.947703	-1.26768	0.319982
EB175175_1	plasma membrane proton ATPase	IIIb. Mineral nutrient responsive and aquisition	-0.516951	-0.0587958	-0.0813183	-0.388977	-0.372441	-0.499029	-0.306279	-0.343764	-0.618939	-0.909932	0.290993
GO_drpoolB-CL134Contig1	plasma membrane proton ATPase	IIIb. Mineral nutrient responsive and aquisition	-0.185672	0.337738	-0.0170949	-0.15659	0.124429	-0.116573	-0.0534159	-0.0201504	-0.0443888	-0.0844501	0.0400613
cn1203	plasma membrane proton ATPase 5	IIIb. Mineral nutrient responsive and aquisition	0.370233	0.167894	0.735918	0.959875	0.253006	1.48515	1.53203	-0.22862	0.309804	-0.0525094	0.362313
cn3340	plasmalemma Na+/H+ antiporter	IIIb. Mineral nutrient responsive and aquisition	-0.160161	-0.0451944	-0.0668309	-0.855927	-0.641974	-0.838946	-1.00163	0.907176	-0.968622	-0.887488	-0.0811336
GO_drpoolB-CL1110Contig1	plasmalemma Na+/H+ antiporter	IIIb. Mineral nutrient responsive and aquisition	4.69232	7.07441	5.13381	6.06722	6.49679	6.35115	5.41167	1.89018	5.33377	6.48199	-1.14823
GO_drpoolB-CL5310Contig1	plasmalemma Na+/H+ antiporter	IIIb. Mineral nutrient responsive and aquisition	-0.404748	-1.21774	-0.00839122	0.208015	0.483684	0.592233	0.299019	-0.477119	0.160273	0.875535	-0.715263
GO_drpoolB-CL5781Contig1	plasmalemma Na+/H+ antiporter	IIIb. Mineral nutrient responsive and aquisition	-0.245866	-1.43154	-0.141581	0.13323	0.249411	0.357397	0.229179	-0.516754	0.558259	1.38241	-0.824154
SG_SGN-U209805	plasmalemma Na+/H+ antiporter	IIIb. Mineral nutrient responsive and aquisition	-3.83581	-4.92997	-2.26249	-3.21293	-2.12158	-1.77428	-2.50538	-3.07888	-5.24403	-5.76138	0.517343
SG_SGN-U210397	plasmalemma Na+/H+ antiporter	IIIb. Mineral nutrient responsive and aquisition	-2.62771	-3.27232	-2.19718	-3.09516	-2.68769	-2.94775	-3.22148	-1.12649	-2.42131	-1.62261	-0.798701
cn10185	potassium transporter	IIIb. Mineral nutrient responsive and aquisition	-0.662538	-1.18351	0.0261594	-0.319881	0.670804	0.629784	-0.193468	-0.794759	-0.607726	-0.477583	-0.130144
cn3435	potassium transporter	IIIb. Mineral nutrient responsive and aquisition	-0.85807	-1.57165	-0.478767	-0.374725	-0.114331	-0.208641	-0.443084	-0.121388	-0.636682	0.780188	-1.41687
GO_drpoolB-CL8788Contig1	potassium transporter	IIIb. Mineral nutrient responsive and aquisition	-1.44653	-1.7002	-0.594268	-0.340941	0.496195	0.445632	-0.724809	-0.97252	-0.716088	1.09722	-1.81331
cn1188	p-type ATPase transporter	IIIb. Mineral nutrient responsive and aquisition	0.354992	0.39885	0.770389	0.49594	0.474646	0.643167	0.491198	0.494083	0.637275	0.781764	-0.144488
GO_drpoolB-CL3523Contig1	sodium ion transmembrane transporter	IIIb. Mineral nutrient responsive and aquisition	-0.222157	0.418103	-1.9167	-1.79193	-1.22175	-2.41384	-2.68713	-0.512691	-5.76147	-4.65471	-1.10676
SG_SGN-U211984	sodium:dicarboxylate symporter	IIIb. Mineral nutrient responsive and aquisition	-0.595415	-1.17965	0.248683	-1.45151	-1.16681	-0.990182	-1.73383	-0.200401	-1.46541	-0.160099	-1.30531
cn6026	sulfate adenylyltransferase	IIIb. Mineral nutrient responsive and aquisition	0.498632	1.37244	1.54058	1.28959	0.741772	0.743542	1.42899	0.363303	1.50291	1.88242	-0.379515
GO_dr004P0010H16_F_ab1	sulfate adenylyltransferase	IIIb. Mineral nutrient responsive and aquisition	-0.834995	-2.22916	-0.860234	-0.980027	-1.09457	-0.945356	-0.888063	-0.614011	-1.08553	-2.79913	1.7136
GO_drpoolB-CL2256Contig1	sulfate adenylyltransferase	IIIb. Mineral nutrient responsive and aquisition	0.0371459	1.12587	0.959271	1.1914	1.16404	0.716627	0.798759	0.0807477	1.09128	1.40425	-0.31297
GO_drpoolB-CL393Contig1	sulfate adenylyltransferase	IIIb. Mineral nutrient responsive and aquisition	0.164858	0.881692	1.08983	0.88032	1.53385	0.83685	0.467602	-0.0143023	0.730683	1.35737	-0.626685
GO_drpoolB-CL4792Contig1	sulfate adenylyltransferase	IIIb. Mineral nutrient responsive and aquisition	0.178784	0.999233	0.771214	1.15635	1.01488	0.66911	0.815282	-0.029511	1.17939	1.39213	-0.21274
cn4982	sulfate transporter	IIIb. Mineral nutrient responsive and aquisition	0.0247167	0.150146	0.171556	-0.321715	-0.550712	-0.432537	-0.0942325	0.0854102	-0.495439	-0.740677	0.245238
cn5799	sulfate transporter	IIIb. Mineral nutrient responsive and aquisition	1.44613	2.4156	0.827605	-1.32037	0.0367802	-0.446677	-1.31886	1.61048	-1.41538	-0.781472	-0.633905
cn6307	sulfate transporter	IIIb. Mineral nutrient responsive and aquisition	1.16775	4.39266	4.8476	-0.29213	-0.0535104	-0.135958	0.177848	-0.375689	-0.141571	-0.717677	0.576106
cn6617	sulfate transporter	IIIb. Mineral nutrient responsive and aquisition	0.859782	-0.332344	-0.854358	-1.08946	0.207716	1.13936	-1.15797	3.12705	-1.40682	2.74876	-4.15559
cn9288	sulfate transporter	IIIb. Mineral nutrient responsive and aquisition	-0.972953	-2.45057	-0.59865	-1.13544	-0.57393	-1.0439	-1.40281	1.36245	-0.148472	-1.34434	1.19587
cn9289	sulfate transporter	IIIb. Mineral nutrient responsive and aquisition	-2.02594	-4.47595	-1.60758	-2.55858	-1.39621	-2.34842	-2.92791	3.45851	-1.50232	-1.37022	-0.132095
cn9447	sulfate transporter	IIIb. Mineral nutrient responsive and aquisition	1.2048	0.145175	-0.724605	-0.944677	0.560423	1.53765	-1.09511	3.38745	-1.35704	2.7593	-4.11634
DC242285_1	sulfate transporter	IIIb. Mineral nutrient responsive and aquisition	-0.621569	-0.249793	-0.105237	-0.174693	0.916262	1.45287	0.588596	-0.524121	0.175733	-1.59195	1.76769
GO_dr001P0002A22_F_ab1	sulfate transporter	IIIb. Mineral nutrient responsive and aquisition	-0.993763	-2.40221	-0.16821	0.429168	2.15054	2.24273	0.151685	-0.731214	1.37542	-0.770808	2.14623
GO_dr004P0014H02_F_ab1	sulfate transporter	IIIb. Mineral nutrient responsive and aquisition	-0.0638066	0.380949	0.535738	2.20044	1.89543	3.72737	3.228	1.74667	1.02194	4.2805	-3.25856
GO_dr004P0014L08_F_ab1	sulfate transporter	IIIb. Mineral nutrient responsive and aquisition	-1.93129	-4.18109	-2.06998	0.0253232	1.26442	1.64851	0.164635	-1.06196	-0.740549	0.810729	-1.55128
GO_drpoolB-CL2304Contig1	sulfate transporter	IIIb. Mineral nutrient responsive and aquisition	0.0662346	-1.71045	-0.153965	-0.309598	1.39625	-0.426889	-0.768204	-1.15651	4.78836	0.479787	4.30858
GO_drpoolB-CL6920Contig1	sulfate transporter	IIIb. Mineral nutrient responsive and aquisition	1.05124	-0.152943	-1.07718	-1.2567	-0.0123726	1.12243	-1.17757	3.51553	-1.268	3.12586	-4.39386
GO_drpoolB-CL7115Contig1	sulfate transporter	IIIb. Mineral nutrient responsive and aquisition	-0.699495	-2.26754	-0.54524	0.473466	1.57303	1.80456	0.343424	-0.904254	1.39124	-0.501726	1.89297
cn3473	sulfate/bicarbonate/oxalate exchanger and transporter	IIIb. Mineral nutrient responsive and aquisition	-0.207281	-0.207065	0.0370429	-0.718339	-0.23653	-0.352728	-0.355435	0.0282848	-0.845412	-0.758372	-0.0870406
cn363	sulfate/bicarbonate/oxalate exchanger and transporter	IIIb. Mineral nutrient responsive and aquisition	-1.35906	-1.15293	-1.80156	-2.09188	-1.64083	-0.855956	-1.1304	-1.55711	-1.41234	-2.19047	0.77813
cn4214	sulfate/bicarbonate/oxalate exchanger and transporter	IIIb. Mineral nutrient responsive and aquisition	-1.27705	-2.97825	-0.621932	-2.16761	-0.315116	-1.45114	-2.65128	3.38213	-1.52444	-0.758307	-0.766134
cn4227	sulfate/bicarbonate/oxalate exchanger and transporter	IIIb. Mineral nutrient responsive and aquisition	-1.49	-1.98329	-1.94776	-3.61324	-1.7831	-0.781406	-2.50545	-1.95069	-3.12893	-3.65338	0.524454
DC242068_1	sulfate/bicarbonate/oxalate exchanger and transporter	IIIb. Mineral nutrient responsive and aquisition	-0.41417	-0.096536	0.61413	-0.431697	-0.293623	-0.286963	-0.426885	0.281952	-0.368954	0.190756	-0.559711
GO_drpoolB-CL8270Contig1	sulfate/bicarbonate/oxalate exchanger and transporter	IIIb. Mineral nutrient responsive and aquisition	-1.03986	-2.57911	-0.724858	-1.43993	-0.611424	-1.41235	-1.77477	2.0291	-0.758157	-1.4251	0.666943
cn1412	sulfite reductase	IIIb. Mineral nutrient responsive and aquisition	-0.0768114	0.104874	0.822867	-0.123182	0.331379	0.422992	-0.181782	0.514179	0.0324591	0.394851	-0.362391
cn6470	sulfite reductase	IIIb. Mineral nutrient responsive and aquisition	-0.284549	0.421746	0.533726	0.287009	-0.0538737	0.0885219	0.24533	0.538719	0.217198	0.0727644	0.144434
GO_dr001P0004G24_F_ab1	zinc ion transmembrane transporter	IIIb. Mineral nutrient responsive and aquisition	-0.926222	0.761667	1.79217	1.55364	2.79246	4.11234	2.59936	-1.6959	1.48757	1.84411	-0.356545
GO_drpoolB-CL4970Contig1	zinc transporter	IIIb. Mineral nutrient responsive and aquisition	-0.711605	-0.32513	-0.0208672	-0.140196	-0.207918	-0.261657	-0.215949	-0.137112	-0.344245	-0.419026	0.0747816
GO_drpoolB-CL5016Contig1	zinc transporter	IIIb. Mineral nutrient responsive and aquisition	-0.0748785	0.414869	1.39152	4.82719	6.03253	6.17278	6.11107	0.0562322	1.84437	2.00149	-0.157114
GO_drs31P0006E07_F_ab1	Zinc transporter	IIIb. Mineral nutrient responsive and aquisition	-0.489859	-0.372068	0.23132	0.199715	0.459853	0.628979	0.673001	-0.0705545	0.851717	1.80908	-0.957359
cn399	zinc/iron transporter	IIIb. Mineral nutrient responsive and aquisition	-1.58408	-1.60325	-0.915016	0.301818	1.39235	1.56766	0.916212	-1.53415	-1.4722	-0.0184581	-1.45374
cn5371	zinc/iron transporter	IIIb. Mineral nutrient responsive and aquisition	-0.439536	-0.198468	-0.0127735	7.22568	7.30751	7.33979	7.22449	0.0339302	-0.490515	-0.227628	-0.262887
GO_dr004P0016I22_F_ab1	zinc/iron transporter	IIIb. Mineral nutrient responsive and aquisition	-1.30335	-0.487908	-0.797078	0.552838	1.30342	1.60016	1.13166	-0.915799	-1.09968	0.123239	-1.22292
GO_drs31P0006E07_R_ab1	zinc/iron transporter	IIIb. Mineral nutrient responsive and aquisition	-0.34908	-0.683332	0.653907	0.116114	0.7268	1.0026	0.470747	-0.00451339	1.08065	2.16925	-1.0886
cn5659	1-acyl-sn-glycerol-3-phosphate acyltransferase	IVa. Membrane constituents (phospholipids, sterols etc.)	-0.319522	-0.397603	0.0436489	-0.137774	0.155843	0.107462	-0.0907529	0.403124	-0.352822	-0.0735591	-0.279262
DC244333_1	1-acyl-sn-glycerol-3-phosphate acyltransferase	IVa. Membrane constituents (phospholipids, sterols etc.)	-0.09785	-0.447834	0.153559	-0.394905	0.132811	0.146831	-0.280762	0.448037	-0.235534	0.232059	-0.467593
cn6442	alkaline phytoceramidase	IVa. Membrane constituents (phospholipids, sterols etc.)	0.859475	0.47619	0.312906	-0.35721	-0.0861392	-0.0723576	-0.157957	0.776933	-0.150938	0.0558913	-0.206829
DC239684_1	alpha-2,8-sialyltransferase	IVa. Membrane constituents (phospholipids, sterols etc.)	-0.433735	-0.59665	0.108603	-0.652904	0.137779	0.0179721	-0.974127	0.0236397	-0.511366	-0.254373	-0.256994
GO_dr001P0015E11_F_ab1	aminoalcoholphosphotransferase	IVa. Membrane constituents (phospholipids, sterols etc.)	-0.382901	-0.365385	0.130976	-1.44515	-0.0750146	-0.318267	-0.841846	-0.247552	-1.57259	-0.953581	-0.619011
GO_dr004P0022I14_F_ab1	aminoalcoholphosphotransferase	IVa. Membrane constituents (phospholipids, sterols etc.)	-0.531096	-0.327713	0.369351	-0.00443027	0.162697	0.0751477	0.0234882	-0.147383	-0.483716	0.270052	-0.753768
GO_drpoolB-CL2216Contig1	aminoalcoholphosphotransferase	IVa. Membrane constituents (phospholipids, sterols etc.)	-0.409534	-0.692224	0.281516	-0.26811	0.190355	0.153545	-0.132823	-0.232315	-0.287444	0.514522	-0.801966
cn3859	C-4 methyl sterol oxidase	IVa. Membrane constituents (phospholipids, sterols etc.)	0.445138	-0.795649	0.370697	0.350315	-0.0542283	0.094855	0.66488	0.677936	0.488115	0.403304	0.0848111
GO_drpoolB-CL9083Contig1	C-4 methyl sterol oxidase	IVa. Membrane constituents (phospholipids, sterols etc.)	-0.434139	-1.4226	-0.40164	-0.962206	-0.617947	-0.683413	-0.840135	-0.736794	-1.10653	-1.11194	0.00541418
SG_SGN-U209347	C-4 methyl sterol oxidase	IVa. Membrane constituents (phospholipids, sterols etc.)	-0.772672	-1.65072	-0.493923	0.0371448	0.197553	2.74621	0.710545	0.528638	0.942806	3.58538	-2.64258
cn5787	C-4 sterol methyl oxidase	IVa. Membrane constituents (phospholipids, sterols etc.)	-0.283807	-1.73355	-0.0686782	0.525203	0.535677	3.27693	1.55395	-0.0973215	1.09059	3.13834	-2.04775
cn8472	C-4 sterol methyl oxidase	IVa. Membrane constituents (phospholipids, sterols etc.)	-0.041459	0.0494802	0.059241	-0.354225	-0.146627	-0.258827	-0.0273195	0.330967	-0.431605	-0.283873	-0.147732
GO_drpoolB-CL7800Contig1	C-4 sterol methyl oxidase	IVa. Membrane constituents (phospholipids, sterols etc.)	-0.317156	-1.25828	-0.361043	-0.819617	-0.500148	-0.543984	-0.647257	-0.686568	-0.746884	-0.780334	0.0334507
cn3238	C-8,7 sterol isomerase	IVa. Membrane constituents (phospholipids, sterols etc.)	-0.68451	-0.865961	-0.406851	-0.144503	-0.372297	-0.0857625	-0.390344	-0.537857	-0.326439	0.552416	-0.878855
cn9021	C-8,7 sterol isomerase	IVa. Membrane constituents (phospholipids, sterols etc.)	0.446672	0.102888	0.878737	0.600359	0.860319	1.06598	0.905598	0.262707	0.639699	1.23241	-0.592709
GO_dr004P0016B23_F_ab1	CDP-diacylglycerol--glycerol-3- phosphate 3-phosphatidyltransferase	IVa. Membrane constituents (phospholipids, sterols etc.)	-0.495196	-0.986805	0.208395	-0.506772	0.255534	0.410621	-0.692667	0.0129883	-1.05523	-0.14743	-0.907797
GO_drpoolB-CL7532Contig1	CDP-diacylglycerol--glycerol-3- phosphate 3-phosphatidyltransferase	IVa. Membrane constituents (phospholipids, sterols etc.)	0.0415234	0.40352	0.69384	-0.692102	0.116917	0.0734521	-0.75038	0.126536	-0.754256	-0.439667	-0.314589
GO_drs12P0011B03_F_ab1	CDP-diacylglycerol--glycerol-3- phosphate 3-phosphatidyltransferase	IVa. Membrane constituents (phospholipids, sterols etc.)	-0.100976	0.249356	0.29735	-0.595448	-0.178712	-0.413775	-0.755663	0.0649709	-0.688597	-0.473869	-0.214728
cn3885	ceramidase	IVa. Membrane constituents (phospholipids, sterols etc.)	-0.154881	-0.412746	0.387505	0.169952	0.195183	0.218755	-0.172294	0.135389	-0.473033	0.406802	-0.879835
GO_dr004P0015O03_F_ab1	ceramidase	IVa. Membrane constituents (phospholipids, sterols etc.)	-0.261664	-0.391818	0.647618	-0.11207	0.396681	0.375378	-0.442581	0.198648	-0.93763	0.158488	-1.09612
GO_drpoolB-CL2351Contig1	ceramide glucosyltransferase	IVa. Membrane constituents (phospholipids, sterols etc.)	0.597257	-0.941905	-0.0202074	-0.0500015	0.0231876	0.604045	0.34977	0.481623	-0.0890843	0.723112	-0.812196
GO_drpoolB-CL4017Contig1	choline kinase	IVa. Membrane constituents (phospholipids, sterols etc.)	-0.31064	-0.562409	-0.0839724	-0.177325	0.524232	0.493049	-0.0314695	0.160181	-0.469431	0.128358	-0.597789
DC243624_1	choline monooxygenase	IVa. Membrane constituents (phospholipids, sterols etc.)	3.80739	0.476999	0.751167	1.17556	1.65764	1.32077	0.925878	1.1333	3.0428	-0.276485	3.31929
cn5804	choline/ethanolamine kinase	IVa. Membrane constituents (phospholipids, sterols etc.)	-0.617716	-2.26902	-0.310255	-1.60012	-0.564583	-0.609781	-1.50313	0.30324	-2.43134	-0.696701	-1.73464
GO_drs12P0004C15_R_ab1	choline/ethanolamine kinase	IVa. Membrane constituents (phospholipids, sterols etc.)	0.204997	0.616631	0.09266	-1.55645	-0.0362475	-0.13134	-0.697106	0.763081	-1.91866	-2.01729	0.0986325
cn9327	cholinephosphate cytidylyltransferase	IVa. Membrane constituents (phospholipids, sterols etc.)	1.04745	-0.0690889	-0.111851	-0.293471	0.0743036	0.139242	-0.322792	0.99062	-0.0334437	0.235867	-0.269311
DC243459_1	cholinephosphate cytidylyltransferase	IVa. Membrane constituents (phospholipids, sterols etc.)	-0.305715	-0.787222	0.532202	-0.383851	-0.535872	0.409079	-0.276677	0.254733	0.112619	1.57513	-1.46251
cn5878	cmp-2-keto-3-deoctulosonate (cmp-kdo) cytidyltransferase	IVa. Membrane constituents (phospholipids, sterols etc.)	-0.579845	-1.46363	-0.578867	-1.2716	-1.4106	-1.12259	-1.30384	-0.143517	-1.92405	-0.745008	-1.17904
cn8090	coclaurine N-methyltransferase	IVa. Membrane constituents (phospholipids, sterols etc.)	-1.32745	-2.94381	-2.3549	-3.70219	-2.92928	-3.46284	-4.53608	-2.00707	-4.20566	-5.43063	1.22496
GO_drpoolB-CL6577Contig1	cycloartenol synthase	IVa. Membrane constituents (phospholipids, sterols etc.)	-0.874263	-1.36671	0.331521	-0.377799	0.241608	0.960454	0.437097	-0.317373	-0.529261	-0.696242	0.166981
GO_drpoolB-CL6203Contig1	cyclopropane fatty acid synthase	IVa. Membrane constituents (phospholipids, sterols etc.)	-0.288028	-2.65838	-2.66075	-2.10863	-3.79181	-2.88462	-1.62676	-0.361527	-1.02284	-2.77869	1.75585
cn1590	delta 7-sterol-C5-desaturase	IVa. Membrane constituents (phospholipids, sterols etc.)	-0.83325	-1.71365	-0.457139	-0.738396	-0.35192	0.147862	-0.495897	-0.0612973	-0.509439	-0.23738	-0.272059
cn1733	delta 7-sterol-C5-desaturase	IVa. Membrane constituents (phospholipids, sterols etc.)	-1.02611	-0.941333	-0.352155	-0.629441	0.450868	0.42738	0.440656	-0.177384	-0.617582	-0.526455	-0.0911271
cn1734	delta 7-sterol-C5-desaturase	IVa. Membrane constituents (phospholipids, sterols etc.)	-1.18332	-2.07291	-0.862206	-1.28317	-0.607404	-0.171497	-0.807278	-0.338657	-1.63739	-1.33276	-0.304632
cn1344	diacylglycerol kinase	IVa. Membrane constituents (phospholipids, sterols etc.)	0.339734	0.0820995	-0.0845706	0.365531	-0.0693629	0.0391222	0.26186	0.345591	0.308223	0.489632	-0.181409
cn3051	diacylglycerol kinase	IVa. Membrane constituents (phospholipids, sterols etc.)	1.70735	0.705638	-0.1015	-0.536277	-0.847484	-0.670202	-0.1182	1.91886	1.69409	2.70687	-1.01277
GO_dr004P0009I06_F_ab1	diacylglycerol kinase	IVa. Membrane constituents (phospholipids, sterols etc.)	0.554478	-0.672907	0.135306	-0.154467	-0.613173	-0.191836	-0.187576	0.850109	-0.327854	0.0285871	-0.356441
GO_drpoolB-CL3787Contig1	diacylglycerol kinase	IVa. Membrane constituents (phospholipids, sterols etc.)	0.673794	0.0496548	0.104653	-0.341502	-0.157993	-0.0138311	-0.385567	0.781688	-0.419353	-0.144985	-0.274368
cn2801	epsin N-terminal homology	IVa. Membrane constituents (phospholipids, sterols etc.)	-0.210768	-0.471886	0.0881282	-0.2532	0.00017973	-0.0466159	-0.391455	-0.116198	-0.659945	-0.300012	-0.359933
[truncated: 22,819 more rows]

## Sheet: stem basis-specific genes
Tab S1b Stem basis-specific genes. Expression values of petunia genes which are expressed in the stem base (expression value > 1000), but not in roots (expression values < 100) are shown.
SEQ_ID	Function	functional class	SB	2 hpe	6 hpe	24 hpe	72 hpe	96 hpe	144 hpe	192 hpe	root
cn5763	beta-D-xylosidase	Ia. Cell wall	1415.88	2299.57	10238.4	515.494	133.635	133.632	64.7335	206.248	39.7991
GO_drpoolB-CL5504Contig1	cellulose synthase	Ia. Cell wall	2951.45	1009.93	660.096	545.379	90.5983	317.697	110.528	46.0786	25.8088
SG_SGN-U212142	Cellulose synthase-like	Ia. Cell wall	1009.76	499.483	156.592	271.492	47.4863	40.0634	88.2623	47.2022	30.608
cn3944	extensin-like	Ia. Cell wall	23895.7	20451.5	14602.9	10011.7	2685.56	5081.29	6587.68	3400.19	50.2985
cn2706	fasciclin-like arabinogalactan protein	Ia. Cell wall	1381.77	970.596	635.513	770.841	59.463	408.88	247.066	208.986	37.9016
cn5964	invertase/pectin methylesterase inhibitor family protein	Ia. Cell wall	2458.08	946.696	415.405	314.938	26.1853	54.8949	61.1408	23.6593	31.1022
GO_dr004P0015G17_F_ab1	invertase/pectin methylesterase inhibitor family protein	Ia. Cell wall	1819.74	345.17	34.107	600.137	208.891	851.16	262.162	87.4545	18.8823
cn6785	Pectate lyase	Ia. Cell wall	12531.3	3802.64	661.96	3377.83	456.425	605.358	2738.16	716.524	98.6962
EB174967_1	pectinacetylesterase	Ia. Cell wall	8891.23	4548.12	1804.08	3503.67	466.773	779.571	832.692	315.149	72.7577
cn2839	proline-rich cell wall protein	Ia. Cell wall	1214.6	801.146	601.881	685.425	52.2618	61.4475	45.7948	89.4001	41.0772
cn1794	proline-rich protein	Ia. Cell wall	39352.2	18605.4	7814.03	13971.7	1028.87	3080.77	1526.05	403.106	42.5697
cn2187	proline-rich protein	Ia. Cell wall	6740.6	4767.09	2839.13	3198.54	438.614	1587.12	731.207	247.793	30.3181
cn2183	proline-rich protein	Ia. Cell wall	3335.89	2117.33	1272.71	1163.44	129.495	370.814	177.152	45.0624	23.0952
cn1122	proline-rich protein	Ia. Cell wall	2785.84	1682.89	505.417	272.785	18.6286	79.2564	59.4059	22.2698	13.4829
cn513	xyloglucan endotransglucosylase-hydrolase	Ia. Cell wall	17002.7	13262.9	4759.19	7674.1	351.94	848.589	240.828	162.346	41.7256
DC240987_1	xyloglucan endotransglucosylase-hydrolase	Ia. Cell wall	1152.94	808.99	571.787	732.23	97.068	142.042	86.6692	65.4648	32.3559
GO_drpoolB-CL8370Contig1	plastid-lipid associated protein PAP / fibrillin family protein	II. Cytoskeleton	3668.61	1993.39	549.886	1020.82	503.587	846.338	559.64	197.93	33.6519
GO_dr004P0003M04_F_ab1	plastid-lipid associated protein PAP / fibrillin family protein	II. Cytoskeleton	1533.58	583.817	513.122	779.514	230.166	516.993	371.537	152.371	80.4613
cn7945	ABC transporter protein	IIIa. Membrane transport	2540.56	1376.16	671.837	1205.85	274.418	575.905	249.207	126.064	35.2357
cn4834	ATP synthase family	IIIa. Membrane transport	1675.82	405.306	96.822	175.945	52.5035	133.265	71.4042	44.0363	46.5397
GO_dr004P0024D23_F_ab1	Heavy metal transport/detoxification protein	IIIa. Membrane transport	1919.13	203.843	129.888	295.68	107.528	319.793	377.809	116.301	62.7471
GO_drpoolB-CL4481Contig1	inorganic carbon transport protein-related	IIIa. Membrane transport	2435.78	1074.46	508.636	319.437	76.0978	106.272	62.1281	57.8391	54.056
GO_dr004P0004O15_F_ab1	multidrug/pheromone exporter	IIIa. Membrane transport	1397.04	599.334	341.923	607.807	191.982	406.461	266.813	83.8211	67.1818
DC242252_1	oligopeptide transporter	IIIa. Membrane transport	9492.26	2784.34	484.339	1663.42	190.497	903.718	526.976	288.217	58.4121
cn6694	Peptide transporter	IIIa. Membrane transport	1576.29	187.724	21.0927	38.3755	21.8899	27.6412	19.9415	17.6185	22.2907
cn2402	phosphate/phosphoenolpyruvate translocator	IIIa. Membrane transport	4047.2	2183.62	643.903	845.491	275.625	1269.95	541.321	198.177	48.2061
cn1724	phosphate/phosphoenolpyruvate translocator	IIIa. Membrane transport	1242.08	1120.07	416.606	293.535	99.9348	343.905	174.511	92.1903	30.4341
GO_dr004P0024B24_F_ab1	purine transmembrane transporter	IIIa. Membrane transport	1048.42	140.001	133.064	535.192	114.314	429.693	213.579	120.455	41.9733
cn5456	phosphate-responsive 1 family protein	IIIb. Mineral nutrient responsive and aquisition	2944.47	1640.49	1390.36	2387.49	458.126	748.757	864.182	260.536	92.4216
GO_dr004P0015D23_F_ab1	phosphate-responsive 1 family protein	IIIb. Mineral nutrient responsive and aquisition	1887.68	2177.25	1253.88	1538.29	274.555	777.716	506.374	221.118	55.9254
GO_drpoolB-CL3523Contig1	sodium ion transmembrane transporter	IIIb. Mineral nutrient responsive and aquisition	3734.04	3201.13	4989.31	988.997	1078.34	1601.01	700.715	579.794	68.8341
cn8626	ER glycerol-phosphate acyltransferase	IVa. Membrane constituents (phospholipids, sterols etc.)	1014.81	117.745	130.767	305.317	74.2876	213.683	119.204	58.1715	69.3865
GO_drpoolB-CL9303Contig1	integral membrane protein	IVa. Membrane constituents (phospholipids, sterols etc.)	8530.15	1741.83	633.519	4470.96	440.095	841.943	364.978	154.941	62.8204
GO_drpoolB-CL7075Contig1	alcohol dehydrogenase	Va. C1-C12 metabolism	3094.76	1579.01	429.919	2028.94	1874.03	5200.15	2921.81	1295.99	51.5491
GO_dr004P0004N19_F_ab1	aldo/keto reductase	Va. C1-C12 metabolism	4689.84	1330.12	440.833	1364.97	873.704	1368.64	863.691	521.939	52.8568
cn3797	Galactose mutarotase	Va. C1-C12 metabolism	1320.08	684.909	146.633	253.034	85.9518	142.655	103.872	65.6411	41.9641
cn2142	glyceraldehyde 3-phosphate dehydrogenase	Va. C1-C12 metabolism	9417.31	4700	1386.16	728.229	191.168	189.639	66.9302	65.1114	37.4387
cn2143	glyceraldehyde 3-phosphate dehydrogenase	Va. C1-C12 metabolism	4669.51	1944.22	380.119	302.803	48.9959	49.2137	53.3725	32.6908	35.1643
cn1584	glyceraldehyde 3-phosphate dehydrogenase	Va. C1-C12 metabolism	3539.52	1339.42	339.797	176.098	44.5864	50.6253	35.1178	25.9031	21.7496
cn6474	glyceraldehyde 3-phosphate dehydrogenase	Va. C1-C12 metabolism	2837.3	440.803	48.8842	38.2673	21.9454	27.5076	27.8727	20.8403	21.1204
cn6475	glyceraldehyde-3-phosphate dehydrogenase	Va. C1-C12 metabolism	11940.7	4647.08	761.786	507.33	112.778	167.666	55.5101	48.2919	40.1208
cn5903	malate dehydrogenase	Va. C1-C12 metabolism	2006.76	915.288	335.661	391.414	136	431.803	187.092	62.271	34.9602
SG_SGN-U209328	beta-ketoacyl-CoA synthase	Vc. Lipid metabolism	6679.57	5046.3	11401.1	3319.34	568.87	1148.81	514.519	251.346	64.75
cn1835	beta-ketoacyl-CoA synthase	Vc. Lipid metabolism	1901.29	1529.64	4015.53	898.417	161.281	293.177	166.491	101.125	28.5117
cn1113	beta-ketoacyl-CoA synthase	Vc. Lipid metabolism	1116.62	1303.32	1361.53	856.98	278.226	461.578	284.056	169.696	19.1796
cn5116	GDSL-motif lipase	Vc. Lipid metabolism	49234	36190.1	15271.2	23463.9	532.857	1614.32	503.68	200.955	36.0801
GO_dr004P0017F03_F_ab1	GDSL-motif lipase	Vc. Lipid metabolism	13391.1	1447.37	844.386	3425.06	1204.34	2878.38	2130.65	534.8	36.3141
GO_dr004P0029K03_F_ab1	GDSL-motif lipase	Vc. Lipid metabolism	10469.9	5438.9	1653.1	2880.53	153.404	595.327	170.757	47.3767	26.9195
cn8837	GDSL-motif lipase	Vc. Lipid metabolism	8302.88	2264.17	244.378	320.72	22.4698	33.5811	32.6187	18.0469	20.7707
cn7831	GDSL-motif lipase	Vc. Lipid metabolism	4545.62	1427.78	316.232	107.967	28.3843	32.8786	24.1366	48.405	33.2222
GO_drpoolB-CL3929Contig1	GDSL-motif lipase	Vc. Lipid metabolism	2910.45	1390.23	362.377	749.429	108.312	251.078	121.409	56.2232	49.6818
cn8835	GDSL-motif lipase	Vc. Lipid metabolism	2695.25	464.624	110.9	199.378	51.2068	67.9525	66.0784	33.1276	75.4613
IP_PHBS010M12u	GDSL-motif lipase	Vc. Lipid metabolism	1418.65	538.771	105.392	222.701	28.6207	42.7045	33.7429	28.0326	25.5255
GO_drpoolB-CL3813Contig1	GDSL-motif lipase	Vc. Lipid metabolism	1356.34	947.295	878.303	171.091	151.655	161.017	344.171	316.829	59.9607
GO_dr004P0001P03_F_ab1	GDSL-motif lipase/hydrolase family protein	Vc. Lipid metabolism	6794.55	3474.18	1315.6	1678.09	95.2407	167.84	73.0057	65.4126	31.215
cn8836	GDSL-motif lipase/hydrolase family protein	Vc. Lipid metabolism	5092.66	1133.16	180.01	195.716	28.0988	67.3366	37.254	41.5461	37.1722
cn2841	GDSL-motif lipase/hydrolase family protein	Vc. Lipid metabolism	1774.29	883.577	67.7412	1374.38	164.049	541.629	158.118	85.6719	45.4663
cn7737	triacylglycerol lipase	Vc. Lipid metabolism	31282.3	27515.6	12790.1	18924.9	5906.27	11401	7755.52	4531.59	21.1428
cn5475	triacylglycerol lipase	Vc. Lipid metabolism	29690	23527	11986.4	18316.2	4753.85	11474.1	6946.12	3850.06	21.1492
GO_dr004P0014N15_F_ab1	triacylglycerol lipase	Vc. Lipid metabolism	3104.13	818.575	167.949	311.311	204.236	314.153	183.166	117.246	75.6982
GO_dr004P0006L20_F_ab1	5-methyltetrahydrofolate:homocysteine methyltransferase	Vd. Amino acid and N metabolism	5113.77	1514.53	353.333	845.794	691.182	1124.5	727.368	877.57	37.9291
GO_dr004P0009K09_F_ab1	acetolactate synthase	Vd. Amino acid and N metabolism	1282.67	520.854	438.623	773.795	108.388	170.738	40.472	56.1672	35.8889
GO_drpoolB-CL9608Contig1	glutamate decarboxylase	Vd. Amino acid and N metabolism	2636.37	779.731	47.6442	715.905	188.575	858.883	286.263	143.671	60.0367
GO_drpoolB-CL881Contig1	glutamate decarboxylase	Vd. Amino acid and N metabolism	1901.72	595.048	34.3123	469.778	152.801	440.938	160.03	113.271	38.663
cn7993	glycine cleavage system H protein, mitochondrial	Vd. Amino acid and N metabolism	4069.47	1893.97	341	397.868	124.342	181.66	96.342	54.6303	41.4296
cn6119	glycine cleavage system H protein, mitochondrial	Vd. Amino acid and N metabolism	1594.56	593.722	51.7784	190.339	80.2391	236.535	176.51	40.9603	18.5727
cn1729	(S)-2-hydroxy-acid oxidase, peroxisomal	Ve. Chloroplast, Photosynthesis, Calvin cycle	9237.39	4265.93	1172.28	429.202	42.5628	60.413	35.3308	33.1917	71.1511
EB175184_1	chlorophyll a/b-binding protein	Ve. Chloroplast, Photosynthesis, Calvin cycle	21841.2	7306.95	492.748	3102.67	542.959	1336.66	415.241	338.488	52.0438
cn93	chlorophyll a/b-binding protein	Ve. Chloroplast, Photosynthesis, Calvin cycle	20044.8	8872.31	483.679	3255.23	541.097	2617.43	1137.08	384.397	55.7236
GO_drpoolB-CL9431Contig1	chlorophyll a/b-binding protein	Ve. Chloroplast, Photosynthesis, Calvin cycle	17290.6	6618.97	1532.35	3880.39	953.466	2117	869.513	444.73	34.8282
cn1308	chlorophyll a/b-binding protein	Ve. Chloroplast, Photosynthesis, Calvin cycle	15214	6853.7	1436.47	3197.86	708.104	1898.36	701.26	379.151	42.0619
cn358	chlorophyll a/b-binding protein	Ve. Chloroplast, Photosynthesis, Calvin cycle	14297	4762.35	1037.85	2275.61	590.425	1734.71	739.695	319.395	46.843
cn3945	chlorophyll a/b-binding protein	Ve. Chloroplast, Photosynthesis, Calvin cycle	11216.2	2374.27	329.25	1420.47	234.438	874.356	245.281	173.317	31.2307
cn1252	chlorophyll a/b-binding protein	Ve. Chloroplast, Photosynthesis, Calvin cycle	9121.03	1252.36	210.238	1730.03	167.677	902.182	266.267	123.769	41.6853
cn9570	chlorophyll a/b-binding protein	Ve. Chloroplast, Photosynthesis, Calvin cycle	5491.3	1866.89	81.1303	478.32	63.0965	189.063	69.547	46.1438	35.5763
cn3363	chlorophyll a/b-binding protein	Ve. Chloroplast, Photosynthesis, Calvin cycle	4451.43	2439.24	174.838	148.613	50.6907	88.7946	45.5288	42.712	44.5093
GO_dr004P0007D15_F_ab1	chloroplast one-helix protein	Ve. Chloroplast, Photosynthesis, Calvin cycle	1712.82	861.301	303.319	534.792	135.059	292.791	162.304	67.0523	42.485
cn683	chloroplast photosynthetic oxygen-evolving protein	Ve. Chloroplast, Photosynthesis, Calvin cycle	6238.46	1726.66	417.633	1220.29	263.637	933.357	306.43	143.972	43.8371
cn864	chloroplast photosystem II 22 kDa component	Ve. Chloroplast, Photosynthesis, Calvin cycle	17117.9	5743.97	471.572	618.824	26.8381	50.1087	31.7286	21.0858	31.1305
GO_dr004P0005M23_F_ab1	chloroplast photosystem II 5 kDa	Ve. Chloroplast, Photosynthesis, Calvin cycle	3060.08	882.674	180.173	521.684	110.34	291.954	98.6928	69.1517	28.1955
cn4837	chloroplastic ATPase subunit	Ve. Chloroplast, Photosynthesis, Calvin cycle	6798.76	2450.35	314.818	862.649	243.78	504.267	226.002	105.124	34.1206
cn6933	cytochrome b6/f complex (plastocyanin reductase)	Ve. Chloroplast, Photosynthesis, Calvin cycle	6771.15	2700.74	616.415	1449.44	572.083	1577.27	827.381	346.365	73.3038
cn2528	fructose-bisphosphate aldolase	Ve. Chloroplast, Photosynthesis, Calvin cycle	13147.2	7057.16	1102.15	344.72	105.496	236.844	84.8463	54.0943	33.0494
GO_dr004P0012E02_F_ab1	fructose-bisphosphate aldolase	Ve. Chloroplast, Photosynthesis, Calvin cycle	12366.1	4025.56	266.698	691.648	159.901	210.855	61.5365	50.3931	37.9101
cn2640	fructose-bisphosphate aldolase	Ve. Chloroplast, Photosynthesis, Calvin cycle	11726.2	5277.82	1367.93	661.386	192.796	420.951	230.365	215.628	50.5128
cn1355	fructose-bisphosphate aldolase	Ve. Chloroplast, Photosynthesis, Calvin cycle	10605.3	6227.78	1002.5	302.053	136.996	234.91	58.2659	61.8239	76.4995
cn2536	fructose-bisphosphate aldolase	Ve. Chloroplast, Photosynthesis, Calvin cycle	9205.14	4952.74	814.851	291.411	77.9425	248.904	58.2187	42.0576	29.8265
cn2379	fructose-bisphosphate aldolase	Ve. Chloroplast, Photosynthesis, Calvin cycle	6016.84	3040.44	1571.5	800.195	214.555	674.416	450.63	245.017	95.2528
cn2376	fructose-bisphosphate aldolase	Ve. Chloroplast, Photosynthesis, Calvin cycle	5015.55	2647.92	1209.95	692.972	106.436	335.902	136.155	88.422	31.6565
cn2523	fructose-bisphosphate aldolase	Ve. Chloroplast, Photosynthesis, Calvin cycle	2871.66	1495.04	366.632	147.822	55.2139	92.4377	37.7666	28.0707	22.1631
cn1864	fructose-bisphosphate aldolase	Ve. Chloroplast, Photosynthesis, Calvin cycle	1726.64	953.204	790.98	318.168	87.6681	190.395	152.924	103.174	40.2909
cn2515	fructose-bisphosphate aldolase	Ve. Chloroplast, Photosynthesis, Calvin cycle	1149.5	394.881	125.166	164.741	53.7754	108.105	102.615	39.2872	43.9815
cn232	oxygen-evolving complex-related	Ve. Chloroplast, Photosynthesis, Calvin cycle	12753.1	3775.25	1595.55	2385.94	1036.65	1792.13	550.575	522.113	86.388
cn550	phosphoribulose kinase	Ve. Chloroplast, Photosynthesis, Calvin cycle	22076.9	11303.5	2315.27	1970.07	201.315	354.414	52.0176	54.4674	79.2008
cn551	phosphoribulose kinase	Ve. Chloroplast, Photosynthesis, Calvin cycle	8822.67	3595.74	448.238	455.322	56.3969	69.9626	19.0648	27.5865	37.0867
cn6277	Photosystem I subunit	Ve. Chloroplast, Photosynthesis, Calvin cycle	25400	10932.2	1819.68	5499.36	1303.12	3335.04	1202.81	634.754	64.1206
GO_drpoolB-CL3263Contig1	Photosystem I subunit	Ve. Chloroplast, Photosynthesis, Calvin cycle	17795.2	6549.75	2477.37	4771.94	1003.72	3324.2	1085.55	547.22	58.5674
GO_dr004P0005N22_F_ab1	Photosystem I subunit	Ve. Chloroplast, Photosynthesis, Calvin cycle	16344.2	5953.42	1267.82	2088.34	356.121	786.175	203.748	186.482	56.6741
cn2113	Photosystem I subunit	Ve. Chloroplast, Photosynthesis, Calvin cycle	15966.1	6951.66	1556.58	4332.96	1140.03	3823.4	1631.71	621.172	67.9898
GO_dr004P0004J04_F_ab1	Photosystem I subunit	Ve. Chloroplast, Photosynthesis, Calvin cycle	13228.2	4761.73	558.599	1862.01	456.05	1882.56	664.328	253.061	71.46
cn2114	Photosystem I subunit	Ve. Chloroplast, Photosynthesis, Calvin cycle	10675.5	4494.89	1930.97	3696.47	1325.27	2812.2	1146.45	723.604	38.721
GO_drpoolB-CL3384Contig1	Photosystem I subunit	Ve. Chloroplast, Photosynthesis, Calvin cycle	8828.52	2840.05	531.44	755.66	208.815	510.338	196.819	129.22	23.2837
cn2115	Photosystem I subunit	Ve. Chloroplast, Photosynthesis, Calvin cycle	5250	1858.27	548.469	1126.84	316.007	940.383	413.654	153.371	26.6801
GO_drpoolB-CL1839Contig1	Photosystem I subunit	Ve. Chloroplast, Photosynthesis, Calvin cycle	5201.23	2222.31	331.571	500.788	219.82	496.644	203.282	133.66	28.7056
cn2855	Photosystem I subunit	Ve. Chloroplast, Photosynthesis, Calvin cycle	4387.79	1463.69	193.29	801.966	249.989	511.91	245.392	129.025	38.4242
cn4692	photosystem II BY	Ve. Chloroplast, Photosynthesis, Calvin cycle	11235.2	3488.66	595.809	2760.76	310.551	1778.02	480.592	174.073	26.0583
cn5382	photosystem II BY	Ve. Chloroplast, Photosynthesis, Calvin cycle	6853.78	1537.43	617.75	2273.71	569.743	1553.26	866.079	341.099	34.8107
cn6564	Photosystem II reaction center W protein	Ve. Chloroplast, Photosynthesis, Calvin cycle	5169.14	2183.8	1406.15	1014.13	245.318	426.33	197.524	84.7126	90.9862
cn676	photosystem II subunit R	Ve. Chloroplast, Photosynthesis, Calvin cycle	17999	11360.9	2735.88	3758.11	1045.85	3694.36	1440.61	652.831	87.5733
cn1956	photosystem II subunit X	Ve. Chloroplast, Photosynthesis, Calvin cycle	3444.18	466.605	76.6703	226.084	56.3767	141.178	64.9362	42.1846	30.9346
GO_dr004P0009D10_F_ab1	photosystem II subunit X	Ve. Chloroplast, Photosynthesis, Calvin cycle	1361.96	196.962	80.7225	139.618	48.8274	79.3112	51.8032	37.6636	34.6392
cn519	plastocyanin	Ve. Chloroplast, Photosynthesis, Calvin cycle	5928.07	1834.31	718.976	1818.36	790.39	1311.96	1010.86	724.515	62.7099
cn2051	RuBisCO activase	Ve. Chloroplast, Photosynthesis, Calvin cycle	14020.9	7225.42	1635.92	1128.6	181.688	592.785	204.408	104.849	65.1412
cn2779	RuBisCO small subunit	Ve. Chloroplast, Photosynthesis, Calvin cycle	18567.4	13856.8	8057.58	2889.42	175.906	945.779	109.146	92.7976	76.7643
cn1607	RuBisCO small subunit	Ve. Chloroplast, Photosynthesis, Calvin cycle	12807.8	5859.98	3361.39	1674.05	26.3734	40.3589	19.3693	18.2368	17.8896
cn2775	RuBisCO small subunit	Ve. Chloroplast, Photosynthesis, Calvin cycle	6712.32	4249	1648.41	474.423	45.2359	305.57	31.7744	36.2386	19.9843
cn2759	RuBisCO small subunit	Ve. Chloroplast, Photosynthesis, Calvin cycle	1883.35	1528.22	710.25	138.685	20.7059	76.27	14.7104	18.2356	15.1059
cn2741	RuBisCO small subunit	Ve. Chloroplast, Photosynthesis, Calvin cycle	1712.64	2805.64	1518.32	468.931	72.039	187.142	39.9155	36.1709	30.3006
GO_dr004P0020C14_F_ab1	apyrase	Vf. Nucleotide metabolism	2364.52	1523.77	1099.26	580.388	431.953	1109.91	1094.58	344.875	48.271
IP_PHBS007J21u	anionic peroxidase	Vg. Antioxidative metabolism and Redox state	16381.9	15389.1	12978.9	11956.4	3782.76	9910.86	2013.49	1319.59	21.7727
GO_dr004P0006B24_F_ab1	ascorbate peroxidase	Vg. Antioxidative metabolism and Redox state	2465.47	1099.33	293.611	223.779	39.6948	97.8047	70.5526	34.6174	22.3015
cn1781	ferredoxin	Vg. Antioxidative metabolism and Redox state	1394.85	183.764	201.858	303.459	88.9062	155.49	93.4753	47.2513	24.9353
GO_drpoolB-CL3549Contig1	glutaredoxin	Vg. Antioxidative metabolism and Redox state	3006.94	3603.27	1534.75	188.013	24.9006	32.2911	26.4242	15.9239	23.1181
cn10053	peroxidase	Vg. Antioxidative metabolism and Redox state	4233.22	2888.66	1225	720.441	143.349	218.775	53.9849	52.3146	24.0188
cn3166	peroxidase	Vg. Antioxidative metabolism and Redox state	3598.91	3549.87	3124.41	4628.88	3789.65	7463.54	3280.94	3291.99	57.18
cn10052	peroxidase	Vg. Antioxidative metabolism and Redox state	3319.82	2264.59	937.136	862.502	141.391	263.514	99.6038	60.5647	35.8784
cn517	thioredoxin	Vg. Antioxidative metabolism and Redox state	2595.73	615.537	44.4628	441.805	111.685	559.036	271.754	84.0251	30.3909
GO_drpoolB-CL3925Contig1	Thioredoxin reductase	Vg. Antioxidative metabolism and Redox state	5642.19	1334.38	404.423	199.18	55.0354	59.0738	58.9143	48.7984	54.5962
cn5810	anthocyanin acyltransferase	VIa. Secondary metabolism	3664.67	1163.46	238.079	660.36	200.944	170.575	106.489	226.682	85.0037
cn591	Anthranilate N-benzoyltransferase	VIa. Secondary metabolism	12384.6	2934.53	294.668	2235.69	100.225	163.414	75.7844	58.2828	31.498
cn9054	Anthranilate N-benzoyltransferase	VIa. Secondary metabolism	5151.36	663.372	151.24	1263.35	110.765	543.032	196.923	71.6972	27.8889
cn4289	Anthranilate N-benzoyltransferase	VIa. Secondary metabolism	1832.28	328.454	21.5117	136.963	22.9849	23.895	23.5148	20.8087	16.0292
GI_TC432	Chalcone synthase A	VIa. Secondary metabolism	5650.17	2686	521.604	172.831	17.3408	22.1902	23.9376	16.5994	17.8766
cn2838	Chlorophyllase 2	VIa. Secondary metabolism	2183.03	9791.98	3239.93	2709.43	107.892	48.4873	54.3381	82.8277	52.0596
cn6167	Chlorophyll-chlorophyllido hydrolase 2	VIa. Secondary metabolism	1066.32	720.399	270.445	489.054	337.871	464.463	193.666	209.627	61.7388
GO_dr004P0016A21_F_ab1	dihydroflavonal-4-reductase	VIa. Secondary metabolism	5976.96	1677.78	304.018	1571.71	563.659	927.477	630.981	268.655	74.6801
cn2870	dihydrokaempferol 4-reductase	VIa. Secondary metabolism	1107.58	590.499	103.868	135.349	49.9639	338.714	167.023	50.3312	97.8032
DC241372_1	diphenol oxidase	VIa. Secondary metabolism	1104.77	576.462	513.483	1457.06	84.7561	213.22	214.716	63.0188	74.1548
IP_PHBS008I23u	DOPA decarboxylase	VIa. Secondary metabolism	1315.35	411.616	407.023	381.346	47.177	202.289	88.9384	28.8551	27.3095
cn2961	flavanone 3beta-hydroxylase	VIa. Secondary metabolism	8683.63	5121.27	753.722	817.718	430.376	587.474	910.818	460.612	71.4714
GO_dr001P0001H04_F_ab1	flavonoid o-methyltransferase	VIa. Secondary metabolism	2016.47	510.139	60.9728	527.194	70.3395	163.472	163.914	132.285	78.0181
GO_dr004P0010P04_F_ab1	Flavonol 4'-sulfotransferase	VIa. Secondary metabolism	2227.24	550.188	27.0143	99.7886	32.9601	170.874	379.72	35.219	90.4046
GO_dr004P0031A06_F_ab1	flavonol synthase/flavanone 3-hydroxylase	VIa. Secondary metabolism	1827.27	935.701	189.838	1048.12	101.623	233.424	48.4931	52.9536	57.682
cn4708	geraniol 10-hydroxylase	VIa. Secondary metabolism	2195.45	1588.74	245.008	1063.45	144.56	333.057	93.7101	67.868	78.9335
GO_dr004P0031C22_F_ab1	geraniol 10-hydroxylase	VIa. Secondary metabolism	1179.76	824.733	94.8481	631.543	136.272	224.383	116.34	113.006	97.5373
DC242816_1	geranylgeranyl reductase	VIa. Secondary metabolism	10948.3	1731.08	465.988	2863.38	579.34	1392.84	631.682	269.671	66.0308
GO_drpoolB-CL657Contig1	Isoflavone reductase	VIa. Secondary metabolism	1928.11	1788.87	445.439	2569.75	168.631	302.247	235.856	67.4275	94.1437
GO_dr004P0021E07_F_ab1	lycopene epsilon cyclase	VIa. Secondary metabolism	3061.36	1735.52	842.045	1063.33	212.664	629.177	365.256	94.7893	30.9397
cn5243	NADPH:protochlorophyllide oxidoreductase	VIa. Secondary metabolism	6665.32	1753.69	1392.92	2328.67	1271.97	1479.72	904.443	723.45	73.6877
IP_PHBS013J04u	naphthoate synthase	VIa. Secondary metabolism	9358.45	4237.17	639.113	2222.02	710.063	1636.53	660.419	390.889	91.9189
GO_dr004P0022G21_F_ab1	naphthoate synthase	VIa. Secondary metabolism	5628.3	2109.92	262.686	1014.9	350.603	649.581	273.534	161.903	43.267
cn5750	progesterone 5-beta-reductase	VIa. Secondary metabolism	1406.83	834.599	153.154	585.112	103.427	110.374	76.6132	81.0927	85.2791
IP_PHBS005M07u	progesterone 5-beta-reductase	VIa. Secondary metabolism	1358.97	920.278	172.45	811.962	82.638	142.231	92.2368	79.5823	78.5044
GO_dr004P0011K20_F_ab1	rhamnose:beta-solanine/beta-chaconine rhamnosyltransferase	VIa. Secondary metabolism	1040.47	145.053	41.4926	216.289	77.8288	144.664	118.966	51.2145	48.8944
GO_drpoolB-CL6596Contig1	terpene synthase	VIa. Secondary metabolism	1227.28	5773.08	1733.8	529.414	611.454	1404.14	776.393	369.555	27.5062
GO_dr004P0021L02_F_ab1	Auxin-binding protein	VIb1. Auxin metabolism and perception	7507.47	2363.49	622.915	81.2754	23.6811	43.4759	31.9754	20.1532	28.1061
GO_dr001P0009F04_F_ab1	Auxin-induced protein	VIb1. Auxin metabolism and perception	1162.66	617.799	258.823	519.465	186.338	378.837	318.385	144.504	79.1594
cn9969	auxin-induced SAUR-like protein	VIb1. Auxin metabolism and perception	1588.29	381.832	74.893	896.154	103.141	323.478	117.788	50.8213	32.3254
GO_dr004P0023E15_F_ab1	Auxin-responsive protein; transcription factor	VIb1. Auxin metabolism and perception	5690.48	3438.69	1202.96	3707.45	543.982	1264.66	2997.02	626.33	49.4233
cn7855	auxin-responsive protein-related	VIb1. Auxin metabolism and perception	1142.9	292.194	146.661	578.21	151.948	210.409	253.026	211.252	39.6105
cn3530	ABA-inducible protein-like	VIb3. Abscisic acid metabolism and perception	1474.41	4373.25	6350.42	2365.69	304.3	686.796	187.304	102.917	72.2251
cn3078	carotenoid cleavage dioxygenase	VIb3. Abscisic acid metabolism and perception	6732.97	3122.27	197.989	425.017	102.693	390.293	114.259	54.9422	34.9299
DY344667_1	carotenoid cleavage dioxygenase	VIb3. Abscisic acid metabolism and perception	1055.42	666.042	205.548	454.558	195.851	352.888	381.178	144.795	68.4278
GO_dr004P0024N21_F_ab1	ethylene-responsive transcription factor	VIb5. Ethylene metabolism and perception	2543.47	790.161	172.204	472.038	62.0415	120.459	78.1499	64.4243	84.3832
GO_dr004P0020P19_F_ab1	ethylene-responsive transcription factor ERF036	VIb5. Ethylene metabolism and perception	10178	2447.3	164.328	3846.98	99.1521	205.025	123.966	66.9798	52.6185
cn6079	basic helix-loop-helix (bHLH) transcription factor	VIII. Gene expression and RNA metabolism	5744.73	3569.28	2049.58	865.828	121.676	249.953	115.075	97.4289	54.0854
EB174538_1	eukaryotic transcription factor	VIII. Gene expression and RNA metabolism	1371.13	377.894	91.3564	198.968	101.64	290.629	339.684	102.146	28.3088
cn3310	Homeobox protein knotted-1	VIII. Gene expression and RNA metabolism	2423.95	1590.76	898.905	1012.19	621.264	1523.64	1022.56	494.581	23.2668
GO_dr004P0013A17_F_ab1	homeobox-leucine zipper family protein	VIII. Gene expression and RNA metabolism	2589.91	2208.5	2418.36	1177.92	295.31	657.165	385.764	229.067	38.8292
cn1031	mRNA-binding protein precursor	VIII. Gene expression and RNA metabolism	6446.98	2649.68	510.066	785.784	740.374	790.638	626.852	327.346	41.103
cn3374	MYB transcription factor	VIII. Gene expression and RNA metabolism	1606.52	327.371	98.6727	302.791	99.7941	232.938	106.208	63.9145	51.1437
GO_dr004P0024C18_F_ab1	pentatricopeptide (PPR) repeat-containing protein	VIII. Gene expression and RNA metabolism	3528.46	357.66	108.846	887.923	199.253	379.831	224.654	119.802	49.5307
cn5345	PROTODERMAL FACTOR 1	VIII. Gene expression and RNA metabolism	1330.82	535.835	262.815	109.372	25.0033	23.0585	26.3466	25.173	28.5227
cn7416	r2r3-myb transcription factor	VIII. Gene expression and RNA metabolism	1616.67	1388.01	2184.76	738.639	147.169	129.473	93.4854	41.1996	82.0566
cn5519	RNA polymerase sigma factor	VIII. Gene expression and RNA metabolism	3717.64	897.226	565.514	1146.12	376.975	819.552	554.492	248.232	86.6404
GO_dr004P0031F21_F_ab1	RNA-binding protein	VIII. Gene expression and RNA metabolism	3312.29	1116.26	90.6957	136.28	64.9839	78.1467	76.6899	41.8718	36.4893
cn3001	Transcription elongation factor	VIII. Gene expression and RNA metabolism	1570.57	1399.18	798.888	1001.01	429.037	750.703	595.463	338.952	90.6293
GO_dr004P0022I05_F_ab1	zinc finger (C2H2 type) family transcription factor	VIII. Gene expression and RNA metabolism	1241.32	5135.04	3766.21	2069.23	1207.71	1434.48	2415.13	1527.24	85.6369
GO_dr004P0003L24_F_ab1	aspartyl protease	IX. Protein synthesis, processing and degradation	1246.04	403.387	439.354	549.942	242.035	348.963	607.369	441.946	97.0267
cn1836	Cysteine protease	IX. Protein synthesis, processing and degradation	2222.43	386.985	200.391	541.485	262.202	471.382	377.934	212.142	78.5017
cn6983	FKBP-type peptidyl-prolyl cis-trans isomerase	IX. Protein synthesis, processing and degradation	1077.26	199.332	96.1503	187.743	71.213	133.119	123.116	51.9559	28.8105
cn6982	FKBP-type peptidyl-prolyl cis-trans isomerase family protein	IX. Protein synthesis, processing and degradation	2683.83	1290	501.979	399.249	181.175	269.477	174.371	86.195	93.3394
GO_drpoolB-CL8627Contig1	membrane-associated zinc metalloprotease	IX. Protein synthesis, processing and degradation	1452.25	157.243	125.041	411.049	201.13	464.274	388.286	162.75	92.9983
GO_dr004P0031N06_F_ab1	prenyl-dependent CAAX protease	IX. Protein synthesis, processing and degradation	3205.78	1438.76	220.819	701.95	388.082	931.313	458.938	157.477	48.6202
cn4487	serine carboxypeptidase	IX. Protein synthesis, processing and degradation	14561.8	16278.6	2321.28	9560.3	1388	2045.86	1657.52	1446.6	58.5684
GO_drpoolB-CL4672Contig1	serine carboxypeptidase	IX. Protein synthesis, processing and degradation	1125.73	447.647	182.376	650.432	227.903	430.114	184.005	119.203	84.4344
cn5645	trypsin proteinase inhibitor	IX. Protein synthesis, processing and degradation	1537.54	906.971	746.38	417.701	43.6435	294.512	74.3651	31.9021	27.484
GO_drs13P0026B07_R_ab1	calcium channel/ calmodulin binding / cation channel/ cyclic nucleotide binding / inward rectifier potassium channel |	X. Signalling	2118.86	951.914	318.286	548.188	126.741	157.115	147.577	100.83	44.8622
IP_PHBS008F13u	calcium homeostasis regulator CHoR	X. Signalling	2547.74	1296.06	290.608	688.072	292.313	667.053	410.241	129.648	32.647
GO_dr004P0032F22_F_ab1	calmodulin	X. Signalling	2396.18	235.892	36.9257	305.569	41.1461	97.3824	45.3376	41.3628	24.5026
SG_SGN-U210130	calmodulin-dependent protein kinase	X. Signalling	2839.22	592.783	200.628	2574.42	3877.85	3676.75	2743.12	2076.43	52.7959
GO_drpoolB-CL4856Contig1	extracellular Ca2+ sensing receptor	X. Signalling	2304.98	440.257	51.3266	662.557	299.276	494.008	528.817	155.312	60.4885
cn2576	leucine-rich repeat receptor-like protein kinase	X. Signalling	3712.08	1259.83	435.518	1597.9	180.391	1079.23	1392.99	328.694	98.9419
cn2584	leucine-rich repeat receptor-like protein kinase	X. Signalling	3390.28	1206.69	185.702	1169.66	187.006	860.393	1414.94	216.184	98.9571
GO_drpoolB-CL6060Contig1	Phospholipase C	X. Signalling	1576.64	562.665	129.211	716.544	250.688	445.124	269.593	225.31	86.1183
cn5598	phototropic-responsive NPH3 family protein, signal transducer	X. Signalling	2324.56	543.965	791.274	1077.74	236.944	835.16	407.453	218.034	90.3896
cn5166	potassium channel	X. Signalling	1301.85	1454.66	3336.25	1655.93	46.7182	44.8964	45.7567	31.4534	59.4192
cn3024	RAB1Y	X. Signalling	2083.36	1195.57	355.894	1366.5	484.829	1450.5	1068.97	345.249	93.8217
cn2587	serine-threonine protein kinase	X. Signalling	3204.96	990.296	178.798	1374.16	192.585	888.188	1692.2	192.46	87.4642
GO_dr004P0005A18_F_ab1	CMV 1a interacting protein	XIIa. Biotic stimuli	1900.09	633.058	225.085	664.997	241.554	401.679	188.333	89.2975	28.119
cn8209	CMV 1a interacting protein	XIIa. Biotic stimuli	1534.59	494.842	105.11	553.556	117.696	279.374	150.306	56.942	15.5964
cn3553	Disease resistance response protein	XIIa. Biotic stimuli	1269.09	464.649	35.6078	830.08	50.8994	218.032	210.068	57.3636	57.1273
cn876	major allergen Mal d	XIIa. Biotic stimuli	4648.45	2934.91	394.408	1917.15	215.592	709.576	116.288	94.7177	70.3882
GO_drpoolB-CL7763Contig1	MLP-LIKE PROTEIN 423	XIIa. Biotic stimuli	16327.1	8289.87	1129.58	3069.79	36.2246	106.735	86.6724	28.5288	28.6728
cn2980	nbs-lrr resistance protein nbs-lrr resistance protein	XIIa. Biotic stimuli	14153.3	5432.77	2452.52	2633.13	378.238	1546.84	590.923	312.842	37.0396
cn1012	nodulin MtN3 family protein	XIIa. Biotic stimuli	7741.11	1974.66	44.8569	2153.68	74.1599	1980.72	514.065	66.4275	30.7524
cn1070	pathogenesis-related protein 2	XIIa. Biotic stimuli	3918.52	1010.43	326.237	1526.98	784.256	2368.91	1260.08	479.169	23.6558
cn1072	pathogenesis-related protein 4	XIIa. Biotic stimuli	1741.54	458.209	128.644	695.554	401.455	1147.66	617.265	188.264	27.4675
cn8153	ACCLIMATION OF PHOTOSYNTHESIS TO ENVIRONMENT	XIIb. Abiotic stimuli	4007.83	1733.48	310.415	529.738	294.044	479.577	296.328	184.561	92.1044
cn4095	light-induced protein	XIIb. Abiotic stimuli	5438.2	3576.25	669.53	164.594	46.9243	111.865	38.8533	33.7593	52.1547
GO_dr004P0023J08_F_ab1	temperature-induced lipocalin	XIIb. Abiotic stimuli	2779.12	1664.18	596.315	529.047	359.714	786.758	571.434	251.573	62.0407
cn5593	late embryogenesis abundant protein	XIIc. Development and tissue specific	5242.25	4372.77	691.848	322.907	35.6048	106.45	67.8623	24.3669	23.1333
GO_drpoolB-CL2090Contig1	Thylakoid lumenal 17.4 kDa protein	XIIc. Development and tissue specific	1876.25	792.063	285.825	248.172	69.3149	101.346	39.8934	29.4539	26.6459
GO_dr004P0031K07_F_ab1	Thylakoid lumenal 19 kDa protein	XIIc. Development and tissue specific	2427.54	480.057	149.869	607.021	207.999	559.565	430.425	131.961	93.0174
cn6901	Thylakoid lumenal 29.8 kDa protein	XIIc. Development and tissue specific	2006.87	607.268	197.424	330.663	163.762	188.717	222.925	113.084	84.7371
GO_dr004P0029O02_F_ab1	thylakoid lumenal protein-related	XIIc. Development and tissue specific	1663.91	1110.67	174.341	292.961	278.763	442.748	605.689	245.895	73.7926
GO_dr004P0021N12_F_ab1	catalytic/coenzyme binding protein	XIId. Miscellaneous	7060.34	3836.54	1479.72	470.436	220.098	171.853	79.7903	74.6734	75.5845
cn5202	copper ion binding protein	XIId. Miscellaneous	7684.05	1492.52	2081.38	329.511	98.2053	370.732	163.762	106.587	82.748
cn5924	cyclase family protein	XIId. Miscellaneous	1507.25	1234.83	2403.79	1267.51	196.579	612.894	376.347	193.125	71.0991
cn3508	cytochrome P450	XIId. Miscellaneous	2768.99	1140.05	135.075	828.344	206.771	838.302	488.162	222.069	37.4257
IP_PHBS013E23u	cytochrome P450	XIId. Miscellaneous	2188.53	213.65	55.1496	225.597	135.241	667.952	296.518	128.839	81.1342
GO_drpoolB-CL4830Contig1	cytochrome P450	XIId. Miscellaneous	1262.29	343.678	30.6168	27.6399	20.216	27.9443	15.987	22.1099	23.6045
GO_drpoolB-CL6269Contig1	cytochrome P450	XIId. Miscellaneous	1215.82	136.238	45.6778	483.138	75.3861	368.813	130.517	48.6279	28.9025
cn2916	cytochrome P450 monooxygenase	XIId. Miscellaneous	1628.38	1153.05	85.8394	543.454	71.7608	194.657	56.7952	33.944	30.7569
cn8579	electron transporter	XIId. Miscellaneous	2443.42	958.003	133.149	65.022	28.7784	38.1058	20.563	18.5593	21.5456
GO_dr004P0003F17_F_ab1	hydrolase	XIId. Miscellaneous	1119.73	630.06	126.283	61.1047	22.2855	42.7792	47.1105	20.0384	23.741
GO_dr004P0023D13_F_ab1	hydrolase, alpha/beta fold family protein	XIId. Miscellaneous	4706.75	1458.63	603.503	669.603	110.138	387.89	215.016	115.12	53.8337
cn7197	hydrolase, alpha/beta fold family protein	XIId. Miscellaneous	1376.16	5990.61	6662.21	5964.03	812.552	1792.49	832.852	774.739	59.3225
cn9544	lipid transfer protein	XIId. Miscellaneous	1990.16	1215.45	266.59	1142.95	97.0234	314.468	124.475	65.8621	37.148
cn5124	lipid-transfer protein	XIId. Miscellaneous	35684.8	28566.7	15388	27858.1	7458.47	15664.2	8288.18	3084.26	84.1897
cn2420	lipid-transfer protein	XIId. Miscellaneous	22863.2	12765.1	1500.36	6601.55	255.137	3440.34	670.164	220.925	28.8608
cn5067	lipid-transfer protein	XIId. Miscellaneous	21172.8	10738.8	978.929	10006.1	1434.99	7043.88	2390.6	2223.73	77.9785
cn433	lipid-transfer protein	XIId. Miscellaneous	6655.83	4243.68	1416.66	6971.1	3598.51	10707.3	4136.98	1930.88	52.2416
GO_drpoolB-CL2301Contig1	Major latex protein	XIId. Miscellaneous	18747.4	21538.3	10835.9	11288.4	2502	8505.64	3136.61	1507.85	75.1934
cn6175	methyltransferase	XIId. Miscellaneous	1254.09	505.376	140.964	388.683	171.049	281.88	271.557	115.116	93.0211
cn9875	NADPH hc toxin reductase	XIId. Miscellaneous	1002	137.137	188.741	148.783	48.5427	111.742	83.8465	56.937	32.1569
cn337	non-specific lipid transfer protein	XIId. Miscellaneous	13458.3	8705.16	1075.38	6259.81	3181.17	6960.79	3998.59	1824.42	84.3513
cn339	non-specific lipid transfer protein	XIId. Miscellaneous	8467.77	5544.81	225.253	9244.22	3672.44	10101.4	4987.44	1430.11	18.2859
cn432	non-specific lipid transfer protein	XIId. Miscellaneous	3899.71	2411.86	921.604	3712.86	1657.05	5524.78	2464.61	961.184	26.4361
SG_SGN-U210004	pleckstrin homology (PH) domain-containing protein	XIId. Miscellaneous	6764.9	4895.99	2285.5	1942.69	450.106	1185.08	517.799	225.796	47.628
cn4458	rhodanese-like	XIId. Miscellaneous	8254.6	1899	311.039	743.898	66.4697	254.736	58.0023	41.0892	42.844
GO_drpoolB-CL3772Contig1	rhodanese-like	XIId. Miscellaneous	1185.02	333.033	32.3497	179.614	44.1033	144.911	92.754	31.5167	22.5795
cn10094	rhodanese-like	XIId. Miscellaneous	1052.03	119.126	25.4736	65.4235	25.902	20.3	19.2679	24.2935	19.0706
cn7680	CIL	XIIe. Unknown	3476.4	987.478	994.744	2900.06	737.273	3032.87	1815.42	382.852	73.9778
cn2368	cysteine-rich protein	XIIe. Unknown	1459.63	897.37	166.842	854.809	249.309	499.428	288.54	226.744	47.2304
GO_dr004P0006D23_F_ab1	predicted protein	XIIe. Unknown	36735.1	22836.6	7382.14	6764.69	24.6741	25.1935	27.0468	17.4126	15.1204
GO_dr004P0024F01_F_ab1	predicted protein	XIIe. Unknown	19098.7	7823.11	2850.55	3625.47	980.951	1223.14	593.297	338.075	68.7135
cn2837	predicted protein	XIIe. Unknown	15045.2	6570	2464.99	2462.73	842.986	819.728	367.022	274.294	38.9147
cn4895	predicted protein	XIIe. Unknown	13175.5	2119.41	155.13	510.962	153.471	390.924	239.037	83.6683	71.5606
cn4563	predicted protein	XIIe. Unknown	9539.99	3572.66	2846.64	1076.89	181.339	451.001	142.364	82.644	82.3091
GO_drpoolB-CL2970Contig1	predicted protein	XIIe. Unknown	8554.49	2898.72	1160.96	2797.19	653.694	1448.07	655.816	381.703	34.2496
GO_drpoolB-CL9441Contig1	predicted protein	XIIe. Unknown	8136.32	3930.34	969.592	1446.57	772.597	1496.29	759.891	365.641	61.4935
cn8063	predicted protein	XIIe. Unknown	8064.47	3202.82	605.607	1607.27	224.757	520.773	188.834	76.0094	28.8572
GO_dr004P0029H10_F_ab1	predicted protein	XIIe. Unknown	6269.56	1834.11	122.381	405.924	64.869	107.387	49.6734	29.6884	41.6891
cn9363	predicted protein	XIIe. Unknown	6156.62	2171.66	290.375	415.714	117.218	177.278	126.372	67.8062	54.3675
IP_PHBS001F21u	predicted protein	XIIe. Unknown	4631.93	1628.57	255.53	470.912	132.508	335.138	238.593	77.08	25.4627
cn1307	predicted protein	XIIe. Unknown	3513.34	421.302	47.3756	82.1895	38.4369	73.5272	35.6484	24.5689	23.6335
cn4956	predicted protein	XIIe. Unknown	3236.62	641.918	121.664	596.27	109.149	494.397	230.511	47.5592	27.8298
GO_dr004P0022P18_F_ab1	predicted protein	XIIe. Unknown	3176.04	1482.21	205.866	873.957	374.775	985.385	497.829	213.26	37.9862
cn455	predicted protein	XIIe. Unknown	2771.99	5136.22	4542.5	833.163	85.9343	157.17	95.7945	46.5902	34.1278
IP_PHBS005C21u	predicted protein	XIIe. Unknown	2590.01	874.732	177.353	766.61	300.186	829.739	393.773	209.645	59.6547
GO_dr004P0019M19_F_ab1	predicted protein	XIIe. Unknown	2291.68	9840.85	2907.74	2874.83	84.9933	65.904	44.1896	96.9681	51.0865
cn4018	predicted protein	XIIe. Unknown	2160.88	338.239	43.6662	141.189	77.7758	86.5694	118.533	47.3565	40.8586
GO_dr004P0005I03_F_ab1	predicted protein	XIIe. Unknown	2072.03	104.398	35.6701	259.21	45.3045	238.917	98.4139	33.9287	19.2737
IP_PHBS003M20u	predicted protein	XIIe. Unknown	2069.37	523.121	276.941	732.419	150.602	301.615	196.168	136.669	47.5364
cn9076	predicted protein	XIIe. Unknown	2035.1	538.414	323.759	376.484	50.9371	108.385	153.491	51.3512	98.27
GO_drpoolB-CL6676Contig1	predicted protein	XIIe. Unknown	1995.83	375.4	70.3559	265.992	84.4861	222.168	133.655	67.9503	59.9447
GO_drpoolB-CL6993Contig1	predicted protein	XIIe. Unknown	1961.02	529.864	285.086	1123.49	544.924	2378.52	2009.1	593.692	33.9263
cn9993	predicted protein	XIIe. Unknown	1817.21	508.358	230.417	665.525	221.766	657.855	568.632	208.921	57.8502
GO_dr004P0005I18_F_ab1	predicted protein	XIIe. Unknown	1693.7	179.628	75.8637	371.673	59.9036	290.795	172.546	35.5229	17.7274
cn7225	predicted protein	XIIe. Unknown	1450.31	390.084	166.033	854.695	373.836	986.282	1333.18	385.619	91.5389
GO_dr004P0029F15_F_ab1	predicted protein	XIIe. Unknown	1376.15	696.828	534.642	642.606	389.645	470.392	330.922	241.698	67.544
GO_dr004P0004N14_F_ab1	predicted protein	XIIe. Unknown	1176.14	71.327	18.8381	179.325	27.5939	56.9097	75.3947	28.8155	28.4386
GO_dr004P0006G10_F_ab1	predicted protein	XIIe. Unknown	1157.39	273.642	210.837	374.577	109.293	202.814	129.286	53.0181	25.9608
GO_dr004P0013P13_F_ab1	predicted protein	XIIe. Unknown	1144.29	288.536	51.2175	391.329	87.8565	87.6001	176.666	84.1166	61.5126
cn5008	predicted protein	XIIe. Unknown	1084.68	3517.57	8573.85	1116.94	435.773	1053.49	671.178	380.341	95.5705
IP_PHBS002G17u	predicted protein	XIIe. Unknown	1063.18	132.616	222.891	601.653	219.263	404.648	329.022	205.433	85.8837
GO_drpoolB-CL4671Contig1	predicted protein	XIIe. Unknown	1032.71	351.562	95.8558	461.11	141.899	310.338	179.266	71.5583	27.342
cn263		XIII. No homology	17811.3	8430.41	1949.83	5478.86	2403.86	3944.97	1785.61	1903.93	59.6466
EB175207_1		XIII. No homology	15895.3	7877.72	2202.59	5343.17	160.203	1376.94	447.082	86.327	22.88
cn2490		XIII. No homology	15037	6334.29	683.705	528.464	37.3343	83.8268	83.2098	57.2313	62.5825
IP_PHBS008L06u		XIII. No homology	13708.7	3933.68	1480.26	3161.36	243.208	918.916	318.965	106.368	46.6293
CV292661_1		XIII. No homology	12213.4	2594.87	257.615	2312.23	80.1485	149.932	73.6761	41.5762	17.993
EB174426_1		XIII. No homology	12102.2	7564.75	2677.83	2528.12	261.182	868.092	280.828	288.068	88.0888
cn2485		XIII. No homology	11711.4	4648.41	554.02	371.72	38.8339	66.2257	96.9549	42.2363	47.3967
cn359		XIII. No homology	11217.6	3099.68	796.616	1476.97	406.274	1163.33	403.635	221.699	41.6195
cn1815		XIII. No homology	9821.49	4719.98	517.655	445.425	26.8695	52.2077	51.047	35.2736	38.3709
CV295867_1		XIII. No homology	8540.37	6313.54	2300.69	2120.8	355.278	1460.89	375.745	128.129	30.1017
cn10111		XIII. No homology	7867.38	3795.32	1495.63	4654.55	635.667	1773.16	1133.25	303.614	46.1108
cn1863		XIII. No homology	7515.69	3623.28	1310.11	540.616	167.275	438.343	224.805	181.657	26.143
cn2147		XIII. No homology	5686.94	3476.2	1104.48	348.6	207.827	131.663	123.043	119.038	36.4954
cn103		XIII. No homology	5367.64	3040.1	1284.2	3219	554.074	2170.43	927.403	260.476	33.575
GO_dr004P0029A13_F_ab1		XIII. No homology	5250.8	4093.75	1215.33	3016.98	326.048	562.634	327.094	233.778	33.7439
GO_dr004P0001B17_F_ab1		XIII. No homology	5026.26	2140.25	300.561	1411.4	356.189	1631.33	796.338	272.451	70.2347
cn9140		XIII. No homology	4792.86	3048.7	297.454	2109.56	175.561	751.858	130.415	77.5267	85.7636
cn391		XIII. No homology	4690.88	1050.01	34.6366	1690.03	58.2382	1324.27	335.783	51.7817	21.3573
cn7242		XIII. No homology	4573.38	2124.16	130.989	1210.8	589.589	981.797	514.969	390.717	67.1685
cn2483		XIII. No homology	4435.01	1417.97	119.035	106.212	17.8368	15.4751	20.4726	17.1227	15.4955
GO_drs31P0005E11_F_ab1		XIII. No homology	4167.49	1799.87	325.381	368.122	528.344	1640.88	3090.02	712.817	81.0955
cn1173		XIII. No homology	3522.75	2856.99	863.149	1809.03	73.8727	347.92	166.721	60.8157	32.926
cn9145		XIII. No homology	3521.71	3511.67	1180.67	200.78	61.7073	136.166	50.7009	38.4266	28.7039
cn4983		XIII. No homology	3466.83	605.207	87.6814	1158.9	293.249	1124.55	426.113	138.614	33.6333
EB174915_1		XIII. No homology	3463.6	1161.05	132.575	332.486	17.8288	29.151	35.4643	17.2374	19.4285
cn10040		XIII. No homology	3194.6	3355.6	198.579	856.23	406.295	1013.69	671.761	333.538	58.7265
cn3782		XIII. No homology	3120.39	653.687	195.138	570.432	136.125	315.911	127.116	83.3216	78.0055
cn5274		XIII. No homology	3089.92	1399.8	84.0477	1884.16	539.999	3438.41	864.402	206.342	19.0697
cn1928		XIII. No homology	3076.96	1636.49	319.155	129.312	19.9466	31.1268	25.1072	21.4881	25.8
cn682		XIII. No homology	2924.82	1443.75	528.716	990.764	408.529	1074.3	530.482	323.529	40.1727
cn4344		XIII. No homology	2685.58	786.712	143.25	225.388	84.7063	249.944	97.6858	50.7416	82.1076
cn2735		XIII. No homology	2665.24	3468.59	1784.02	456.941	87.9176	199.142	44.034	43.6529	35.7039
EB174963_1		XIII. No homology	2534.64	192.676	30.2271	634.114	51.4475	107.958	151.665	49.603	37.7092
cn5965		XIII. No homology	2453.57	970.244	425.072	398.123	40.8436	80.593	100.923	47.894	47.2648
GO_drpoolB-CL9064Contig1		XIII. No homology	2433.8	1060.02	326.508	401.456	44.0325	67.6311	37.3753	31.9676	29.5983
IP_PHBS002I13u		XIII. No homology	2199.45	387.023	411.181	735.186	94.5376	445.564	216.999	96.4732	54.505
cn1886		XIII. No homology	2165.83	1013.39	129.059	616.385	41.6807	275.912	150.878	38.1998	17.9499
GO_dr004P0029A05_F_ab1		XIII. No homology	2113.52	1708.88	683.488	804.497	193.844	338.525	166.049	98.9685	36.0714
GO_dr004P0005I15_F_ab1		XIII. No homology	2003.67	803.477	1374.38	1146.92	369.023	764.457	506.476	271.402	84.6859
cn10162		XIII. No homology	1873.73	2088.11	428.284	1403.02	147.166	773.772	605.625	101.506	80.9236
cn1116		XIII. No homology	1830.11	592.252	90.9371	283.524	45.9378	207.373	104.962	25.2768	22.5919
cn291		XIII. No homology	1787.19	483.239	127.69	384.651	104.998	336.787	178.495	106.763	74.5069
cn4635		XIII. No homology	1746.8	554.619	277.22	582.054	118.332	301.152	294.39	65.0874	74.4454
IP_PHBS008D08u		XIII. No homology	1690.34	441.525	497.046	839.877	93.6241	400.676	82.5656	40.2991	19.6559
cn4691		XIII. No homology	1660.29	710.875	143.007	347.445	54.3078	256.672	50.042	30.0155	21.2539
DC241115_1		XIII. No homology	1606.73	1697.46	1464.52	726.016	47.5404	808.109	91.0978	753.681	47.4003
IP_PHBS001E20u		XIII. No homology	1595.86	419.629	45.8946	456.895	77.6954	293.805	209.752	75.6817	56.5365
IP_PHBS012I01u		XIII. No homology	1475.24	608.079	39.0997	722.907	53.0454	109.727	95.1457	56.9853	52.4663
cn662		XIII. No homology	1449.66	172.28	66.2428	275.399	47.0651	161.171	78.647	38.0368	27.3294
cn5434		XIII. No homology	1386.4	1428.51	89.7349	746.719	30.5361	150.937	110.115	26.5117	24.2151
IP_PHBS013K01u		XIII. No homology	1328.67	400.604	53.0068	353.041	101.92	353.358	1285.11	111.506	96.5095
IP_PHBS004D08u		XIII. No homology	1294.89	193.224	117.793	466.777	194.818	563.091	586.392	163.404	62.6877
GO_dr004P0021D14_F_ab1		XIII. No homology	1290.44	1600.15	258.686	499.311	260.798	666.259	679.971	271.625	96.0914
cn8077		XIII. No homology	1170.88	1392.32	355.872	994.322	315.796	652.554	562.804	220.044	83.7052
cn1637		XIII. No homology	1156.06	722.196	365.381	298.738	19.5727	242.569	31.1886	19.2757	19.9679
cn3833		XIII. No homology	1150.15	251.584	45.5993	24.9875	25.8811	22.1451	25.6566	23.0416	26.0989
GO_dr004P0023K13_F_ab1		XIII. No homology	1129.89	90.5939	78.4012	401.725	71.3243	116.517	105.669	47.671	36.3468
cn9077		XIII. No homology	1098.97	374.909	192.292	258.813	48.4329	64.378	110.452	44.6588	62.8495
cn10367		XIII. No homology	1095.72	417.053	435.436	1447.38	713.803	1581.81	1081.2	374.954	58.2512
IP_PHBS009D08u		XIII. No homology	1047.15	316.91	133.069	410.025	184.494	493.275	426.136	137.527	44.6532
SG_SGN-U209770		XIII. No homology	1022.57	419.48	416.067	505.431	288.217	577.384	426.661	208.987	48.9349

## Sheet: root-specific genes
Tab S1c Root-specific genes. Expression values of petunia genes which are expressed in roots (expression value > 1000), but not in the stem base (expression values < 100) are shown.
			SB	2 hpe	6 hpe	24 hpe	72 hpe	96 hpe	144 hpe	192 hpe	root
SEQ_ID	Function	functional class	1	2	4	6	8	9	10	11	14
GO_drpoolB-CL7392Contig1	Alpha-expansin	Ia. Cell wall	64.9997	24.6815	35.098	254.207	940.738	601.479	1345.06	1861.41	1913.98
GO_drpoolB-CL2066Contig1	Alpha-L-fucosidase	Ia. Cell wall	61.7565	176.472	189.973	970.024	3532.13	6012.13	4388.01	3652.86	2472.4
GO_drpoolB-CL7621Contig1	Alpha-L-fucosidase 2	Ia. Cell wall	23.3754	225.534	222.585	45.7464	27868.5	3561.6	53580.3	50708.1	46151.7
GO_drpoolB-CL5618Contig1	endo-1,4-beta-glucanase	Ia. Cell wall	81.4636	50.9198	27.8566	164.256	1261.55	109.492	95.8999	7822.5	1714.02
GO_drpoolB-CL9330Contig1	endo-1,4-beta-glucanase	Ia. Cell wall	94.6012	69.9621	37.6777	176.028	3633.87	129.64	94.5352	11189.6	3233.4
GO_drpoolB-CL547Contig1	expansin-like	Ia. Cell wall	25.3373	106.911	235.633	431.505	594.004	516.955	173.889	896.16	7058.73
cn8863	extensin-like protein	Ia. Cell wall	41.9629	36.0958	33.7738	92.8274	2824.18	1353.61	4322.99	4828.99	4935.53
cn8864	extensin-like protein	Ia. Cell wall	22.2888	17.7781	13.8634	30.9887	1448.43	554.809	2456.72	2355.75	2868.53
GO_drpoolB-CL7089Contig1	pectin methyl-esterase	Ia. Cell wall	75.8956	1095.19	7816.31	34738.1	40931.1	41093.6	37391.3	38483.5	32522.5
GO_drpoolB-CL8124Contig1	pectin methyl-esterase	Ia. Cell wall	62.5197	1183.22	1110.91	4247.56	13178.1	19081.9	21408.8	15819.7	10181.6
GO_drpoolB-CL3535Contig1	pectinesterase	Ia. Cell wall	23.5602	142.544	1757.87	13598.1	19472.6	18403.4	14907	15076.5	10056.5
IP_PHBS010K16u	polygalacturonase inhibitor protein	Ia. Cell wall	68.6282	238.507	4046.71	2764.83	3092.04	6981.83	7344.37	3299.6	11870.4
GO_drpoolB-CL5500Contig1	structural constituent of cell wall, putative [Ricinus communis]	Ia. Cell wall	31.568	30.1476	27.0856	47.7734	1190.56	80.0131	1205.23	3154.04	3490.43
GO_drpoolB-CL7681Contig1	structural constituent of cell wall, putative [Ricinus communis]	Ia. Cell wall	55.0082	54.8493	34.5147	67.9965	4572.26	123.255	4699	8085.68	7606.8
cn346	xyloglucan endotransglucosylase-hydrolase	Ia. Cell wall	42.4432	5880.25	2896.39	906.315	76.6605	121.159	37.6846	119.543	2967.23
cn6957	Xyloglucan galactosyltransferase	Ia. Cell wall	25.7902	28.7342	33.0205	24.0596	1003.73	55.0343	1376.94	2534.83	1633.76
cn7935	xyloglucanase-specific endoglucanase inhibitor protein	Ia. Cell wall	21.8347	331.507	398.952	46.8514	564.727	64.5649	865.997	1136.77	1281.55
GO_drpoolB-CL9784Contig1	xyloglucanase-specific endoglucanase inhibitor protein	Ia. Cell wall	27.6667	29.5483	25.1608	28.0611	1786.89	298.954	4533.24	3527.59	3797.24
cn8529	acid phosphatase class B family protein	Ib. Storage	41.5117	55.6836	50.934	28.5081	1591.94	116.23	1068.32	4127.51	5390.81
cn8530	acid phosphatase class B family protein	Ib. Storage	24.7661	34.3865	28.7286	27.7419	3408.58	200.178	1417.19	7001.42	8474.9
GO_drpoolB-CL5477Contig1	acid phosphatase class B family protein	Ib. Storage	28.8697	36.9079	45.3573	21.5042	1779.74	121.629	1051.72	4522.93	7140.43
cn6330	alpha-1,4-glucan-protein synthase	Ib. Storage	31.6035	40.5877	41.7673	71.506	1457.98	199.214	4977.69	4699.21	1483.38
GO_drpoolB-CL8878Contig1	basic 7S globulin 2 precursor small subunit	Ib. Storage	14.8344	16.3731	17.8048	18.4886	2198.53	305.784	6021.97	5471.86	3880.68
cn9547	Patatin-like protein	Ib. Storage	72.4612	65.301	63.5914	87.2832	360.014	119.121	710.497	1176.96	1850.24
GO_drpoolB-CL1952Contig2	Patatin-like protein	Ib. Storage	92.3379	130.517	69.3213	53.7451	376.813	114.905	640.469	1610.43	1975.47
IP_PHBS004C10u	actin binding protein	II. Cytoskeleton	26.7203	1222.72	7265.84	3188.75	1998.44	2243.54	2588.16	1949.05	1288.48
cn8351	annexin	II. Cytoskeleton	29.761	39.0532	80.9788	93.1097	3992.58	442.854	1456.08	6432.01	15166.8
GO_drpoolB-CL8943Contig1	ABC transporter family	IIIa. Membrane transport	36.8967	56.1286	66.9515	55.5651	374.839	778.848	558.521	588.615	2889.45
GO_drpoolB-CL5110Contig1	lactose permease	IIIa. Membrane transport	19.8629	15.8576	21.5465	20.0715	117.563	177.757	527.156	258.125	1152.24
cn10298	mitochondrial dicarboxylate carrier protein	IIIa. Membrane transport	28.7328	1424.95	315.674	94.3988	60.427	129.474	71.7336	65.3396	2720.51
cn4905	mitochondrial dicarboxylate carrier protein	IIIa. Membrane transport	47.366	6158.92	1910.41	329.156	549.577	438.172	296.748	487.88	15892.6
GO_drpoolB-CL5809Contig1	multidrug resistance protein	IIIa. Membrane transport	33.0235	74.9609	45.6363	29.4359	29.4749	22.65	29.8935	36.3104	2575.12
cn9520	nucleobase ascorbate transporter	IIIa. Membrane transport	40.0575	45.7553	31.2952	46.0464	137.21	79.0644	136.407	227.69	1549.14
GO_drpoolB-CL5996Contig1	oligopeptide transporter	IIIa. Membrane transport	44.4095	29.351	20.0566	29.586	22.9667	19.2303	24.4307	25.3044	1099.28
GO_drpoolB-CL7969Contig1	oligopeptide transporter	IIIa. Membrane transport	63.2626	33.1767	25.8875	27.6827	22.3606	21.8088	27.3535	25.4206	1874.08
GO_drpoolB-CL9789Contig1	PDR-type ABC transporter	IIIa. Membrane transport	60.2466	26.8623	26.1296	47.1018	1564.57	990.497	1798.5	3055.39	2034.87
cn1858	plasma membrane intrinsic protein PIP	IIIa. Membrane transport	29.372	430.886	422.521	3648.86	1960.29	3805.83	2097.23	1513.15	1372.85
cn231	plasma membrane intrinsic protein PIP	IIIa. Membrane transport	59.0798	67.5401	60.3832	53.1254	1788.22	57.7594	77.8811	4212.41	6849.85
GO_drpoolB-CL1483Contig1	proline transporter	IIIa. Membrane transport	62.3611	6042.81	10409.2	2211.35	4026.65	2786.13	3230.53	6363.32	4331.61
cn9400	purine permease	IIIa. Membrane transport	26.7246	18.6964	21.6752	34.0531	176.665	147.773	230.3	322.435	1722.9
cn6460	sugar transporter	IIIa. Membrane transport	17.8974	22.2023	17.3829	16.5472	85.7701	19.9459	29.4561	109.527	2053.89
GO_drpoolB-CL3435Contig1	transporter	IIIa. Membrane transport	24.5354	27.6858	27.5276	22.9674	25.7493	44.1066	21.7756	35.4933	10385.5
cn10258	xanthine/uracil permease	IIIa. Membrane transport	56.352	32.9889	379.402	199.756	421.985	169.444	218.15	859.147	2414.68
IP_PHBS005D21u	calcium-transporting ATPase, plasma membrane-type	IIIb. Mineral nutrient responsive and aquisition	57.3112	5280.59	1080.37	463.824	1116.38	1230.36	710.588	1024.62	1084.41
GO_drpoolB-CL1117Contig1	cation efflux family protein / metal tolerance protein	IIIb. Mineral nutrient responsive and aquisition	26.4046	18.9987	21.1067	21.0851	49.9766	27.893	27.379	69.0402	3323.64
GO_drpoolB-CL8757Contig1	cation efflux family protein / metal tolerance protein	IIIb. Mineral nutrient responsive and aquisition	30.38	25.8102	16.0184	24.3798	52.5593	42.2424	27.8026	74.2993	3467.17
GO_drpoolB-CL3722Contig1	High affinity K+ transporter 5 HAK6	IIIb. Mineral nutrient responsive and aquisition	59.651	44.8574	63.5271	200.102	813.4	1489.33	1658.89	1774.63	1907.85
cn8619	high affinity nitrate transporter	IIIb. Mineral nutrient responsive and aquisition	20.7302	69.1077	1604.93	12193.9	4784.83	11025.1	12250.5	6840.96	12867.8
cn7864	high-affinity nitrate transporter	IIIb. Mineral nutrient responsive and aquisition	33.6559	50.7702	348.592	1381.83	1366.94	2160.36	3658.24	2150.25	7509.33
cn8666	high-affinity nitrate transporter	IIIb. Mineral nutrient responsive and aquisition	29.1738	39.1608	483.295	5218.56	924.819	1517.14	1007.69	517.311	2080.14
GO_drpoolB-CL302Contig1	high-affinity nitrate transporter	IIIb. Mineral nutrient responsive and aquisition	27.0871	47.6711	1583.48	8591.07	6984.02	6800.8	7845.29	9127.52	20186.9
GO_drpoolB-CL406Contig1	high-affinity nitrate transporter	IIIb. Mineral nutrient responsive and aquisition	77.3013	108.99	2328.83	13596.4	9438.11	11061.5	14670.6	12832.3	24171.3
GO_drpoolB-CL4809Contig1	manganese ion transmembrane transporter	IIIb. Mineral nutrient responsive and aquisition	35.8044	39.3431	88.5401	99.1659	3958.31	3237.8	3433.42	8610.81	5873.94
GO_drpoolB-CL7158Contig1	metal ion transporter	IIIb. Mineral nutrient responsive and aquisition	17.9058	24.6942	29.3329	47.8998	1121.05	1599.13	1781.78	2720.67	1936.72
GO_drpoolB-CL2981Contig1	nitrate transmembrane transporter	IIIb. Mineral nutrient responsive and aquisition	31.7325	52.3382	2928.19	9275.49	8765.46	18539.8	17668	8984.26	6885.14
cn1356	nitrate transporter	IIIb. Mineral nutrient responsive and aquisition	86.5838	1300.59	580.656	48.8824	49.486	38.5727	36.229	69.8466	2003.67
cn8348	nitrate transporter	IIIb. Mineral nutrient responsive and aquisition	22.2309	33.1646	1486.32	9554.61	5744.5	9456.86	11289.9	8472.26	18583.9
cn8506	nitrate transporter	IIIb. Mineral nutrient responsive and aquisition	70.7233	88.4443	154.788	3804.17	4900.85	10429.4	9998.19	4023.59	1518.58
GO_dr001P0002B23_F_ab1	phosphate transporter 1	IIIb. Mineral nutrient responsive and aquisition	40.4513	64.9734	36.7899	481.192	10170.5	18199.3	28525.8	12102.8	3719.52
GO_drpoolB-CL1110Contig1	plasmalemma Na+/H+ antiporter	IIIb. Mineral nutrient responsive and aquisition	58.5239	1513.08	7887.57	2054.78	3924.19	5285.21	4777.73	2491.19	2360.25
GO_drpoolB-CL9654Contig1	glycerol-phosphate acyltransferase	IVa. Membrane constituents (phospholipids, sterols etc.)	93.0029	1581.81	296.843	55.8424	1002.15	1750.16	672.914	256.671	1178.1
cn230	integral membrane family protein	IVa. Membrane constituents (phospholipids, sterols etc.)	64.2765	57.9238	47.4449	45.3177	1060.4	53.81	65.4971	2097.84	3506.62
cn8390	integral membrane family protein	IVa. Membrane constituents (phospholipids, sterols etc.)	21.5554	45.4305	61.5527	115.46	339.875	293.512	258.525	350.131	1690.57
cn9859	integral membrane family protein	IVa. Membrane constituents (phospholipids, sterols etc.)	21.9534	26.238	35.6228	28.7023	190.961	82.0878	183.083	281.498	2379.69
cn9860	integral membrane family protein	IVa. Membrane constituents (phospholipids, sterols etc.)	20.4989	38.1771	23.0765	16.5954	194.367	76.2433	210.558	357.854	2350.81
GO_drpoolB-CL3043Contig1	integral membrane family protein	IVa. Membrane constituents (phospholipids, sterols etc.)	36.7636	114.346	181.658	38.2956	568.088	34.8362	43.7325	1013.6	2382.56
GO_drpoolB-CL4011Contig1	integral membrane family protein	IVa. Membrane constituents (phospholipids, sterols etc.)	32.0483	41.8275	46.9986	33.1094	202.645	62.8193	237.721	313.477	3928.67
cn6356	plasma membrane protein	IVa. Membrane constituents (phospholipids, sterols etc.)	19.6576	3540.74	18128.5	4333.23	1482.09	2246.41	1156.23	1385.32	1256.99
GO_dr001P0001A05_F_ab1	plasma membrane protein	IVa. Membrane constituents (phospholipids, sterols etc.)	53.2066	9827.73	27795.4	17455.2	2858.99	9334.3	4805.36	2971.38	2220.28
GO_drpoolB-CL7285Contig1	sterol desaturase	IVa. Membrane constituents (phospholipids, sterols etc.)	32.6976	56.3691	38.9434	23.5931	306.87	706.937	1281.82	1161.79	5055.68
GO_drpoolB-CL7772Contig1	importin beta-3	IVb. Vesicular trafficking secretion and protein sorting	59.0305	34.8939	45.9539	37.1062	390.781	410.092	665.601	702.412	3477.97
GO_dr001P0016C14_F_ab1	syntaxin	IVb. Vesicular trafficking secretion and protein sorting	70.1542	3165.62	1562.54	477.249	259.654	380.405	249.205	239.872	1947.38
cn2921	60S ribosomal protein L13	IX. Protein synthesis, processing and degradation	93.3268	102.554	99.3993	598.66	2833.67	5128.54	8291.78	3662.74	4053.99
cn3428	armadillo/beta-catenin repeat family protein / U-box domain-containing protein	IX. Protein synthesis, processing and degradation	36.9311	285.784	139.842	81.7375	72.5594	52.8743	60.5001	40.7608	3038.71
cn8295	aspartyl protease	IX. Protein synthesis, processing and degradation	53.1163	124.227	48.7033	260.155	9072.7	10049.1	5525.16	8357.51	28142.4
cn8386	chaperone protein DNAj	IX. Protein synthesis, processing and degradation	77.9426	910.357	4171.01	2286.52	4203.63	4859.31	7384.88	4497.95	2173.22
GO_drpoolB-CL4488Contig1	Kunitz trypsin inhibitor	IX. Protein synthesis, processing and degradation	23.4107	146.397	1092.41	709.357	564.377	94.3952	1089.23	1172.7	4202.64
cn9432	serine carboxypeptidase	IX. Protein synthesis, processing and degradation	18.0121	18.9384	21.7936	21.5474	930.297	21.2834	311.09	2652.03	2958.89
GO_drs31P0002C09_F_ab1	subtilisin-like protease	IX. Protein synthesis, processing and degradation	93.6887	1396.14	3500.64	2144.03	1402.3	2290.84	3343.6	2696.86	2694.83
GO_drs31P0007L19_R_ab1	subtilisin-like protease	IX. Protein synthesis, processing and degradation	74.1638	143.347	128.684	102.48	3399	1020.93	7557.53	8042.92	5806.91
GO_dr001P0013M19_F_ab1	alcohol dehydrogenase	Va. C1-C12 metabolism	38.5295	52.7163	37.3046	32.6962	1527.2	401.914	3832.24	2507.52	2163.95
GO_drpoolB-CL5490Contig1	carbonate dehydratase	Va. C1-C12 metabolism	22.4672	27.93	34.3412	68.4774	2394.43	2683.37	3513.51	4483.77	3649.81
cn8044	cell-wall invertase	Va. C1-C12 metabolism	67.3462	13764.6	32865.2	11395.9	5920.26	7419.75	5750.67	5716.65	6841.56
GO_drpoolB-CL9414Contig1	cell-wall invertase	Va. C1-C12 metabolism	40.0166	11719	41821.8	10265.8	5792.34	5153.69	4691.82	6031.15	5268.82
cn10522	GALACTINOL SYNTHASE	Va. C1-C12 metabolism	41.9826	25.1989	28.033	33.7144	23.279	26.5093	25.3796	23.6338	4671.42
cn8299	galactinol synthase	Va. C1-C12 metabolism	29.3546	486.781	124.832	156.974	288.108	462.643	601.184	349.75	1924.84
GO_drpoolB-CL6937Contig1	3-ketoacyl-CoA synthase	Vc. Lipid metabolism	20.4251	26.0161	25.7383	16.2372	21.1319	19.334	26.1341	26.528	1104.33
GO_dr001P0003L16_F_ab1	3-oxoacyl-(acyl-carrier-protein) synthase III	Vc. Lipid metabolism	32.9388	71.3307	49.3428	24.8212	199.916	51.1979	154.215	292.933	1409.09
GO_drpoolB-CL573Contig1	acyl CoA reductase	Vc. Lipid metabolism	33.807	345.494	164.57	23.0609	524.262	430.219	830	945.551	1943.9
GO_drpoolB-CL7334Contig1	acyl-CoA synthetase	Vc. Lipid metabolism	77.7336	98.2595	48.3784	43.7401	1679.74	1534.61	6852.91	3315.25	5475.03
cn6162	cytochrome P450-dependent fatty acid hydroxylase	Vc. Lipid metabolism	66.0957	11620.9	4988.91	3963.73	1442.25	2884.67	2081.23	1098.27	6577.73
GO_drpoolB-CL1689Contig1	fatty acid omega-hydroxylase	Vc. Lipid metabolism	21.6031	54.8485	55.5521	49.6053	200.833	157.416	396.2	641.312	1750.81
GO_drpoolB-CL7922Contig1	GDSL LIPASE1 ; carboxylesterase	Vc. Lipid metabolism	75.1967	190.669	35.8574	181.442	3892.21	4623.8	3167	4154.72	4270.02
cn6926	GDSL-like Lipase/Acylhydrolase family protein	Vc. Lipid metabolism	38.654	55.2012	307.462	269.06	15418.6	4287.71	11363.8	26413.7	20070.7
cn7243	GDSL-motif lipase	Vc. Lipid metabolism	25.6213	14.3339	25.5234	25.714	2853.99	1242.36	4678.69	4788.77	4292.53
cn7244	GDSL-motif lipase	Vc. Lipid metabolism	24.1206	33.6828	19.8824	19.2106	11279.8	2830.97	13447	21371.3	17195
cn8355	GDSL-motif lipase	Vc. Lipid metabolism	19.7386	57.1263	32.5415	23.6411	349.982	266.98	356.674	637.801	5414.03
GO_drpoolB-CL2435Contig1	GDSL-motif lipase	Vc. Lipid metabolism	17.2058	49.703	65.1384	14.009	265.108	36.6978	247.867	395.769	3066.22
GO_drpoolB-CL268Contig2	GDSL-motif lipase	Vc. Lipid metabolism	60.4834	202.31	145.679	81.4935	997.971	982.886	1381.3	1904.46	7532.94
GO_drpoolB-CL9708Contig1	GDSL-motif lipase	Vc. Lipid metabolism	58.1522	65.2797	26.5267	29.2732	480.219	335.298	494.952	673.828	3285.31
GO_drpoolB-CL5325Contig1	GDSL-motif lipase 3	Vc. Lipid metabolism	18.4906	15.4032	17.9555	51.6079	693.775	662.164	1060.55	984.992	1806.19
GO_dr001P0003K17_F_ab1	GDSL-motif lipase carboxylesterase	Vc. Lipid metabolism	75.4887	93.4778	38.4476	84.6614	1834.02	2319.88	1806.38	2056.11	1685.29
cn7569	GDSL-motif lipase/hydrolase family protein	Vc. Lipid metabolism	35.5654	92.7834	70.4346	34.137	388.908	138.306	444.081	751.345	4738.07
GO_drpoolB-CL1867Contig1	omega-6 fatty acid desaturase	Vc. Lipid metabolism	25.9256	21.6224	18.9937	17.4028	3554.21	65.2949	554.487	8732.1	13302.9
GO_drs12P0005E10_F_ab1	omega-6 fatty acid desaturase	Vc. Lipid metabolism	27.0553	61.4646	22.8365	147.534	5330.13	1505.52	1689.2	10663.7	12200.3
GO_drpoolB-CL9347Contig1	triacylglycerol lipase	Vc. Lipid metabolism	57.1827	197.327	444.786	569.778	779.222	1704.15	1629.22	714.548	1218.08
GO_dr004P0009O08_F_ab1	branched-chain amino acid aminotransferase	Vd. Amino acid and N metabolism	56.6058	1033.23	26049.2	851.37	3681.27	3370.08	2286.13	4605.92	4032.98
[truncated: 367 more rows]

## Sheet: 72-24 hpe
Table S1d Expression ratios 72 hpe versus 24 hpe. M-values (Log2 of expression ratios) for putative genes being more than 2-times induced or repressed during adventitious root formation from 24 hpe to 72 hpe are highlighted in red or in green, respectively (M-value > 1 or < 1).
[truncated: 24,817 more rows]

[truncated: 2 more sheets: Auxin, Ethylene]
